# Supplementary material for: A single amino acid polymorphism in natural Metchnikowin alleles of Drosophila results in systemic immunity and life history tradeoffs
Source: PLoS Genet. 2024 Mar 11;20(3):e1011155. doi: 10.1371/journal.pgen.1011155 (PMC10957085; doi:10.1371/journal.pgen.1011155)
Supplement: S1 Table — (CSV) [file pgen.1011155.s012.csv]

Pop	Country	Locality	Continent	Cont	Date	Latitude	Longitude	Elevation	Samples	Arginine	Proline	N (No call)	Total	Arginine Frequency
AUS	Australia	Sorell TAS	Oceania	OC	2004	-42.77	147.56	18	18	1	12	5	13	0.077
CHB	China	Beijing	Asia	AS	Sep-92	39.91	116.41	52	15	0	13	2	13	0
CO	Cameroon	Oku	Africa	EA	4-Apr	6.25	10.43	2169	10	7	3	0	10	0.7
EA	Ethiopia	Gambella	Africa	EA	11-Dec	8.25	34.59	525	24	7	6	12	13	0.538
EB	Ethiopia	Bonga	Africa	EA	11-Dec	7.26	36.25	1725	5	4	1	0	5	0.8
ED	Ethiopia	Dodola	Africa	EA	8-Dec	6.98	39.18	2492	5	5	2	0	7	0.714
EF	Ethiopia	Fiche	Africa	EA	11-Dec	9.81	38.63	3070	69	30	5	34	35	0.857
EG	Egypt	Cairo	Europe / N. Africa	ENA	11-Jan	30.1	31.32	25	32	0	21	11	21	0
ER	Ethiopia	Debre Birhan	Africa	EA	11-Dec	9.68	39.53	2840	5	4	1	0	5	0.8
EZ	Ethiopia	Ziway	Africa	EA	8-Dec	7.93	38.72	1642	4	3	1	0	4	0.75
FR	France	Lyon	Europe / N. Africa	ENA	10-Jul	45.77	4.86	175	96	0	71	25	71	0
GA	Gabon	Franceville	Africa	EA	2-Mar	-1.65	13.6	332	10	4	5	0	9	0.444
GU	Guinea	Dondé	Africa	EA	5-Jun	10.7	-12.25	801	5	2	3	0	5	0.4
KN	Kenya	Nyahururu	Africa	EA	9-Jan	0.04	36.36	2303	5	3	2	0	5	0.6
KR	Kenya	Marigat	Africa	EA	9-Jan	0.47	35.98	1062	4	2	2	0	4	0.5
MW	Malawi	-	Africa	SA	2001	NA	NA	NA	9	0	6	0	6	0
NG	Nigeria	Maiduguri	Africa	EA	4-Sep	11.85	13.16	295	6	1	5	0	6	0.167
NTH	Netherlands	Houten	Europe / N. Africa	ENA	1998	52.02	5.1	4	19	0	16	3	16	0
RAL	United States	Raleigh NC	America	AM	2003	35.76	-78.66	91	205	21	163	20	184	0.114
RG	Rwanda	Gikongoro	Africa	EA	8-Dec	-2.49	28.92	1927	27	10	17	0	27	0.37
SB	South Africa	Barkly East	Africa	SA	11-Dec	-30.97	27.59	1800	5	1	4	0	5	0.2
SD	South Africa	Dullstroom	Africa	SA	11-Dec	-25.42	30.1	2000	81	6	21	53	27	0.222
SF	South Africa	Fouriesburg	Africa	SA	11-Dec	-28.6	28.05	1800	5	1	3	0	4	0.25
SP	South Africa	Phalaborwa	Africa	SA	10-Jul	-23.94	31.14	350	37	5	16	16	21	0.238
UG	Uganda	Namulonge	Africa	EA	5-Apr	0.53	32.6	1134	4	1	3	0	4	0.25
UK	Uganda	Kisoro	Africa	EA	12-Jan	-1.28	29.69	1925	5	1	3	1	4	0.25
USI	United States	Ithaca NY	America	AM	2004	42.35	-76.57	344	19	2	15	2	17	0.118
USW	United States	Winters CA	America	AM	1998	38.53	-121.97	41	35	0	19	16	19	0
ZI	Zambia	Siavonga	Africa	SA	10-Jul	-16.54	28.72	530	197	51	146	0	197	0.259
ZS	Zimbabwe	Sengwa	Africa	SA	Sep-90	-18.16	28.22	865	5	1	3	1	4	0.25
