# Supplementary material for: A single amino acid polymorphism in natural Metchnikowin alleles of Drosophila results in systemic immunity and life history tradeoffs
Source: PLoS Genet. 2024 Mar 11;20(3):e1011155. doi: 10.1371/journal.pgen.1011155 (PMC10957085; doi:10.1371/journal.pgen.1011155)
Supplement: S2 Table — (XLSX) [file pgen.1011155.s013.xlsx]

## Sheet: Nomenclature
MtkP=Unedit
MtkR=Edit
Null=Deletion
StrainType=MtkAllele=Genotype
Strain=Isoline=Line=FlyLine

## Sheet: Fig 1
Figure 1- Life history assay			Signif. codes: 0 ‘***’ 0.001 ‘**’ 0.01 ‘*’ 0.05 ‘.’ 0.1 ‘ ’ 1
(b) Egg hatch rate		ANOVA Table
	Df	Sum Sq	Mean Sq	F-value	Pr(>F)
StrainType	2	31374	15687	41.7438	<2.00-16	***
Block	6	122550	20425	54.3516	<2.00-16	***
StrainType:Strain	2	10320	5160	13.7309	1.129e-06	***
Residuals	9	5646	627	1.6695	0.09057	.
	5116	1922566	376
				Multiple Comparison of Means Tukey Contrasts
	Estimate	Std Error	z value	Pr (>|z|)
Unedit-Deletion	-0.03634	0.06526	-0.557	0.842
Unedit-Edit	-0.78242	0.05887	-13.29	<1e-05	***
Edit-Deletion	-0.74607	0.05782	-12.903	<1e-05	***
(c) Longevity, blocks combined				ANOVA Table
	Df	Sum Sq	Mean Sq	F-value	Pr(>F)
StrainType	2	48231	24116	68.935	<2.00-16	***
Sex	1	698194	698194	1995.79	<2.00-16	***
Block	1	1226624	1226624	3506.32	<2.00-16	***
StrainType:Strain	7	101595	14514	41.487	<2.00-16	***
StrainType:Sex	2	12441	6221	17.782	1.95e-08	***
StrainType:Strain:Sex	7	14848	2121	6.063	4.4e-07	***
Residuals	11859	4148663	350
				Tukey Multiple Comparisons of Means
	diff	lwr	upr	p adj
Edit-Deletion	-4.88851	-5.88567	-3.89135	0
Unedit-Deletion	-3.19014	-4.15846	-2.22182	0
Unedit-Edit	1.69837	0.704423	2.69232	0.0001841

## Sheet: Fig 2
Figure 2- Male Fungal Infections		Signif. codes: 0 ‘***’ 0.001 ‘**’ 0.01 ‘*’ 0.05 ‘.’ 0.1 ‘ ’ 1
(a) F. oxysporum		ANOVA Table
	Df	Deviance	Residual df	Resid Dev	Pr(>Chi)
Null			43	121.469
Genotype	4	93.554	39	27.915	<2e-16	***
DayInfected	1	0.984	38	26.931	0.3213
		Multiple Comparisons of Means (Tukey)
Hypotheses	Estimate	Std. Error	z value	Pr(>|z|)
MyD88-Spz==0	2.417	0.6792	3.559	0.00299	**
MtkNull-Spz==0	3.1752	0.6309	5.033	<0.001	***
MtkP-Spz==0	2.924	0.629	4.649	<0.001	***
MtkR-Spz==0	4.3936	0.6582	6.675	<0.001	***
MtkNull-MyD88==0	0.7582	0.3711	2.043	0.22879
MtkP-MyD88==0	0.507	0.3679	1.378	0.62293
MtkR-MyD88==0	1.9766	0.4158	4.754	<0.001	***
MtkP-MtkNull==0	-0.2511	0.2683	-0.936	0.87413
MtkR-MtkNull==0	1.2184	0.3307	3.684	0.00188	**
MtkR-MtkP==0	1.4695	0.3272	4.491	<0.001	***
(b) B. bassiana		ANOVA Table
	Df	Deviance	Residual df	Resid Dev	Pr(>Chi)
Null			43	95.822
Genotype	4	57.63	39	38.192	9.126e-12	***
DayInfected	1	0.074	38	38.119	0.7861
		Multiple Comparisons of Means (Tukey)
Hypotheses	Estimate	Std. Error	z value	Pr(>|z|)
MyD88-Spz==0	18.8807	2239.82	0.008	1
MtkNull-Spz==0	18.9279	2239.82	0.008	1
MtkP-Spz==0	16.0397	2239.82	0.007	1
MtkR-Spz==0	19.1482	2239.82	0.009	1
MtkNull-MyD88==0	0.04719	0.43589	0.108	0.99996
MtkP-MyD88==0	-2.84106	0.8074	-3.519	0.00255	**
MtkR-MyD88==0	0.26743	0.43036	0.621	0.96244
MtkP-MtkNull==0	-2.88825	0.74504	-3.877	<0.001	***
MtkR-MtkNull==0	0.22024	0.29733	0.741	0.93056
MtkR-MtkP==0	3.10849	0.74182	4.19	<0.001	***
(c) A. fumigatus		ANOVA Table
	Df	Deviance	Residual df	Resid Dev	Pr(>Chi)
Null			43	143.568
Genotype	4	103.992	39	39.576	<2e-16	***
DayInfected	1	0.228	38	39.348	0.6329
		Multiple Comparisons of Means (Tukey)
Hypotheses	Estimate	Std. Error	z value	Pr(>|z|)
MyD88-Spz==0	1.7525	0.5238	3.346	0.00693	**
MtkNull-Spz==0	1.8884	0.4556	4.145	<0.001	***
MtkP-Spz==0	3.2874	0.4886	6.728	<0.001	***
MtkR-Spz==0	3.8464	0.5229	7.356	<0.001	***
MtkNull-MyD88==0	0.1359	0.368	0.369	0.99586
MtkP-MyD88==0	1.5349	0.408	3.762	0.00155	**
MtkR-MyD88==0	2.0939	0.4486	4.668	<0.001	***
MtkP-MtkNull==0	1.399	0.3158	4.43	<0.001	***
MtkR-MtkNull==0	1.958	0.3667	5.34	<0.001	***
MtkR-MtkP==0	0.559	0.4068	1.374	0.63525
(d) A. flavus		ANOVA Table
	Df	Deviance	Residual df	Resid Dev	Pr(>Chi)
Null			43	109.362
Genotype	4	73.125	39	36.237	4.964e-15	***
DayInfected	1	1.232	38	35.005	0.2671
		Multiple Comparisons of Means (Tukey)
Hypotheses	Estimate	Std. Error	z value	Pr(>|z|)
MyD88-Spz==0	0.6954	0.4881	1.425	0.60377
MtkNull-Spz==0	1.4747	0.4104	3.593	0.00287	**
MtkP-Spz==0	2.4933	0.4314	5.779	<0.001	***
MtkR-Spz==0	2.7783	0.4434	6.265	<0.001	***
MtkNull-MyD88==0	0.7792	0.3731	2.089	0.21865
MtkP-MyD88==0	1.7978	0.3961	4.539	<0.001	***
MtkR-MyD88==0	2.0829	0.4091	5.091	<0.001	***
MtkP-MtkNull==0	1.0186	0.2947	3.456	0.00487	**
MtkR-MtkNull==0	1.3036	0.312	4.179	<0.001	***
MtkR-MtkP==0	0.285	0.3389	0.841	0.91521
(e) C. glabrata		ANOVA Table
	Df	Deviance	Residual df	Resid Dev	Pr(>Chi)
Null			43	67.973
Genotype	4	35.667	39	32.307	3.389e-07	***
DayInfected	1	3.338	38	28.968	0.06768	.
		Multiple Comparisons of Means (Tukey)
Hypotheses	Estimate	Std. Error	z value	Pr(>|z|)
MyD88-Spz==0	0.4099	0.4543	0.902	0.89374
MtkNull-Spz==0	0.8163	0.375	2.177	0.18422
MtkP-Spz==0	1.2488	0.3866	3.231	0.01042	*
MtkR-Spz==0	2.2147	0.4409	5.023	<0.001	***
MtkNull-MyD88==0	0.4065	0.3804	1.068	0.81906
MtkP-MyD88==0	0.839	0.3918	2.141	0.19816
MtkR-MyD88==0	1.8048	0.4454	4.052	<0.001	***
MtkP-MtkNull==0	0.4325	0.296	1.461	0.58187
MtkR-MtkNull==0	1.3984	0.364	3.842	0.00108	**
MtkR-MtkP==0	0.9659	0.3757	2.571	0.07377	.
(f) G. pseudocandidus		ANOVA Table
	Df	Deviance	Residual df	Resid Dev	Pr(>Chi)
Null			43	93.116
Genotype	4	65.041	39	28.075	2.522e-13	***
DayInfected	1	0.045	38	28.03	0.8326
		Multiple Comparisons of Means (Tukey)
Hypotheses	Estimate	Std. Error	z value	Pr(>|z|)
MyD88-Spz==0	1.846	0.5735	3.219	0.01057	*
MtkNull-Spz==0	2.6021	0.5154	5.049	<0.001	***
MtkP-Spz==0	2.317	0.5129	4.517	<0.001	***
MtkR-Spz==0	3.3325	0.5298	6.29	<0.001	***
MtkNull-MyD88==0	0.7561	0.3706	2.04	0.23395
MtkP-MyD88==0	0.471	0.3671	1.283	0.6886
MtkR-MyD88==0	1.4865	0.3903	3.808	0.00122	**
MtkP-MtkNull==0	-0.285	0.2675	-1.066	0.81496
MtkR-MtkNull==0	0.7305	0.2986	2.447	0.09581	.
MtkR-MtkP==0	1.0155	0.2943	3.451	0.00456	**

## Sheet: Fig 3
Figure 3- Male Bacterial Infections		Signif. codes: 0 ‘***’ 0.001 ‘**’ 0.01 ‘*’ 0.05 ‘.’ 0.1 ‘ ’ 1
(a) B. thuringiensis		ANOVA Table
	Df	Deviance	Residual df	Resid Dev	Pr(>Chi)
Null			43	98.459
Genotype	4	16.4059	39	82.053	0.00252	**
DayInfected	1	5.8902	38	76.163	0.01523	*
		Multiple Comparisons of Means (Tukey)
Hypotheses	Estimate	Std. Error	z value	Pr(>|z|)
MyD88-Spz==0	1.407	0.8395	1.676	0.4272
MtkNull-Spz==0	1.6768	0.761	2.204	0.1641
MtkP-Spz==0	0.4347	0.8062	0.539	0.9816
MtkR-Spz==0	1.5739	0.7629	2.063	0.2195
MtkNull-MyD88==0	0.2699	0.4752	0.568	0.9778
MtkP-MyD88==0	-0.9722	0.5449	-1.784	0.3615
MtkR-MyD88==0	0.167	0.4783	0.349	0.9965
MtkP-MtkNull==0	-1.2421	0.4137	-3.003	0.0199	*
MtkR-MtkNull==0	-0.1029	0.3209	-0.321	0.9975
MtkR-MtkP==0	1.1392	0.4172	2.73	0.0445	*
(b) P. rettgeri		ANOVA Table
	Df	Deviance	Residual df	Resid Dev	Pr(>Chi)
Null			43	60.329
Genotype	4	20.6711	39	39.658	0.0003679	***
DayInfected	1	0.1134	38	39.545	0.736309
		Multiple Comparisons of Means (Tukey)
Hypotheses	Estimate	Std. Error	z value	Pr(>|z|)
MyD88-Spz==0	0.56411	0.4792	1.177	0.75872
MtkNull-Spz==0	0.20033	0.40491	0.495	0.98744
MtkP-Spz==0	-1.05521	0.4542	-2.323	0.13323
MtkR-Spz==0	-0.04221	0.40994	-0.103	0.99997
MtkNull-MyD88==0	-0.36379	0.37779	-0.963	0.86804
MtkP-MyD88==0	-1.61932	0.43021	-3.764	0.00143	**
MtkR-MyD88==0	-0.60633	0.38318	-1.582	0.50075
MtkP-MtkNull==0	-1.25553	0.34554	-3.634	0.0024	**
MtkR-MtkNull==0	-0.24254	0.28487	-0.851	0.9117
MtkR-MtkP==0	1.013	0.35142	2.883	0.03109	*
(c) E. faecalis		ANOVA Table
	Df	Deviance	Residual df	Resid Dev	Pr(>Chi)
Null			43	42.157
Genotype	4	13.0492	39	29.108	0.01104	*
DayInfected	1	0.3372	38	28.771	0.56146
		Multiple Comparisons of Means (Tukey)
Hypotheses	Estimate	Std. Error	z value	Pr(>|z|)
MyD88-Spz==0	0.84793	0.46819	1.811	0.3561
MtkNull-Spz==0	1.25371	0.39227	3.196	0.0115	*
MtkP-Spz==0	0.88129	0.39051	2.257	0.152
MtkR-Spz==0	0.61334	0.39108	1.568	0.5064
MtkNull-MyD88==0	0.40578	0.36719	1.105	0.7968
MtkP-MyD88==0	0.03336	0.36531	0.091	1
MtkR-MyD88==0	-0.23459	0.36592	-0.641	0.9668
MtkP-MtkNull==0	-0.37242	0.26099	-1.427	0.5994
MtkR-MtkNull==0	-0.64037	0.26186	-2.445	0.0985	.
MtkR-MtkP==0	-0.26795	0.25921	-1.034	0.8336
(d) S. marcescens		ANOVA Table
	Df	Deviance	Residual df	Resid Dev	Pr(>Chi)
Null			43	57.921
Genotype	4	3.4784	39	54.443	0.4812
DayInfected	1	26.4356	38	28.007	2.725e-07	***
		Multiple Comparisons of Means (Tukey)
Hypotheses	Estimate	Std. Error	z value	Pr(>|z|)
MyD88-Spz==0	0.7105	0.4924	1.443	0.59
MtkNull-Spz==0	0.6668	0.3916	1.703	0.422
MtkP-Spz==0	0.3779	0.3863	0.978	0.86
MtkR-Spz==0	0.3779	0.3863	0.978	0.86
MtkNull-MyD88==0	-0.04377	0.4194	-0.104	1
MtkP-MyD88==0	-0.3326	0.4147	-0.802	0.927
MtkR-MyD88==0	-0.3326	0.4147	-0.802	0.927
MtkP-MtkNull==0	-0.2888	0.2879	-1.003	0.849
MtkR-MtkNull==0	-0.2888	0.2879	-1.003	0.849
MtkR-MtkP==0	7.91e-14	0.2809	0	1

## Sheet: Fig 4
Figure 4- Male and Female Infections		Signif. codes: 0 ‘***’ 0.001 ‘**’ 0.01 ‘*’ 0.05 ‘.’ 0.1 ‘ ’ 1
(a) B. bassiana		Analysis of Deviance Table (All Genotypes)
	Df	Deviance	Resid Df	Resid Dev	Pr(>Chi)
NULL			87	132.564
Genotype	4	15.3026	83	117.262	0.004113	**
Sex	1	2.2722	82	114.99	0.131715
DayInfected	1	4.3153	81	110.674	0.03777	*
Genotype:Sex	4	31.2116	77	79.463	2.772e-06	***
Genotype:Sex:Line	12	17.5252	65	61.937	0.130887
		Analysis of Deviance Table (MtkP and MtkR only)
	Df	Deviance	Resid Df	Resid Dev	Pr(>Chi)
NULL			47	82.805
Genotype	1	1.8093	46	80.996	0.17859
Sex	1	3.5721	45	77.424	0.05876	.
DayInfected	1	4.7113	44	72.712	0.02996	*
Genotype:Sex	1	29.6411	43	43.071	5.199e-08	***
Genotype:Sex:Line	8	14.4235	35	28.648	0.07137	.
(b) A. fumigatus		Analysis of Deviance Table (All Genotypes)
	Df	Deviance	Resid Df	Resid Dev	Pr(>Chi)
NULL			87	196.377
Genotype	4	50.202	83	146.175	3.276e-10	***
Sex	1	47.8	82	98.375	4.719e-12	***
DayInfected	1	1.474	81	96.901	0.224734
Genotype:Sex	4	21.553	77	75.348	0.000246	***
Genotype:Sex:Line	12	15.377	65	59.971	0.221449
		Analysis of Deviance Table (MtkP and MtkR only)
	Df	Deviance	Resid Df	Resid Dev	Pr(>Chi)
NULL			47	97.285
Genotype	1	1.255	46	96.03	0.2626
Sex	1	60.26	45	35.77	8.314e-15	***
DayInfected	1	0.159	44	35.611	0.6898
Genotype:Sex	1	2.034	43	33.576	0.1538
Genotype:Sex:Line	8	3.683	35	29.893	0.8845

## Sheet: Fig 5
Figure 5- Microbial load		Signif. codes: 0 ‘***’ 0.001 ‘**’ 0.01 ‘*’ 0.05 ‘.’ 0.1 ‘ ’ 1
(a) E. faecalis		ANOVA Table
	Df	Sum Sq	Mean Sq	F-value	Pr(>F)
MtkAllele	3	0.033	0.011	0.036	0.9908
Block	2	26.7173	13.3587	43.7736	3.212e-13	***
MtkAllele:FlyLine	6	2.6098	0.435	1.4253	0.2166
Residuals	73	22.2779	0.3052
		Multiple Comparisons of Means (Tukey)
	diff	lwr	upr	p adj
MyD88-Edit	0.0666527	-0.495076	0.628382	0.989392
Null-Edit	0.0240278	-0.378809	0.426865	0.998614
Unedit-Edit	0.0322512	-0.378893	0.443395	0.996869
Null-MyD88	-0.0426249	-0.604354	0.519104	0.997163
Unedit-MyD88	-0.0344016	-0.602117	0.533314	0.998547
Unedit-Null	0.00822337	-0.40292	0.419367	0.999947
(b) C. glabrata		ANOVA Table
	Df	Sum Sq	Mean Sq	F-value	Pr(>F)
MtkAllele	3	1.6012	0.53372	5.0661	0.002942	**
Block	2	0.052	0.02601	0.2469	0.78183
MtkAllele:FlyLine	6	0.3378	0.0563	0.5344	0.780525
Residuals	78	8.2173	0.10535
		Multiple Comparisons of Means (Tukey)
	diff	lwr	upr	p adj
MyD88-Edit	0.30313	-0.0248474	0.631107	0.0804566
Null-Edit	0.24156	0.0096452	0.473475	0.0379461
Unedit-Edit	0.318485	0.0865708	0.5504	0.0030178
Null-MyD88	-0.0615696	-0.389547	0.266407	0.960468
Unedit-MyD88	0.015356	-0.312621	0.343333	0.999331
Unedit-Null	0.0769256	-0.154989	0.30884	0.819892
(c) P. rettgeri		ANOVA Table
	Df	Sum Sq	Mean Sq	F-value	Pr(>F)
MtkAllele	3	0.50136	0.16712	4.3932	0.006561	**
Block	2	0.87457	0.43728	11.4953	4.214e-05	***
MtkAllele:FlyLine	6	0.09911	0.01652	0.4342	0.853901
Residuals	78	2.96714	0.03804
		Multiple Comparisons of Means (Tukey)
	diff	lwr	upr	p adj
MyD88-Edit	0.164513	-0.0325698	0.361595	0.134652
Null-Edit	0.1807	0.0413417	0.320058	0.0056833	**
Unedit-Edit	0.131906	-0.00745213	0.271264	0.0702087	.
Null-MyD88	0.0161874	-0.180895	0.21327	0.99643
Unedit-MyD88	-0.0326064	-0.229689	0.164476	0.972374
Unedit-Null	-0.0487938	-0.188152	0.0905645	0.794673

## Sheet: Fig S2
Figure S2- Additional life history traits				Signif. codes: 0 ‘***’ 0.001 ‘**’ 0.01 ‘*’ 0.05 ‘.’ 0.1 ‘ ’ 1
(a) Eggs laid			ANOVA Table
	Df	Sum Sq	Mean Sq	F-value	Pr(>F)
StrainType	3	591	197	0.685	0.562
Block	1	53991	53991	187.644	<2e-16	***
StrainType:Line	6	1175	196	0.681	0.665
Residuals	386	111065	288
			Tukey Multiple Comparisons of Means
	diff	lwr	upr	p adj
-Unedit	-0.473458	-44.4084	43.4614	0.999992
Deletion-Unedit	-1.52167	-6.8513	3.80797	0.882255
Edit-Unedit	1.46583	-3.99557	6.92723	0.899923
Deletion-	-1.04821	-44.9735	42.8771	0.999916
Edit-	1.93929	-42.0022	45.8808	0.999471
Edit-Deletion	2.9875	-2.3963	8.37129	0.480244
(b) Larval-Pupal Survival			ANOVA Table
	Df	Sum Sq	Mean Sq	F-value	Pr(>F)
StrainType	2	649	324.6	3.035	0.04929	*
Block	1	910	909.6	8.505	0.00376	**
StrainType:Line	6	541	90.1	0.842	0.53785
Residuals	371	39680	107
			Tukey Multiple Comparisons of Means
	diff	lwr	upr	p adj
Deletion-Unedit	-1.14764	-4.14458	1.8493	0.639939
Edit-Unedit	-3.22475	-6.33744	-0.112065	0.0403105
Edit-Deletion	-2.07711	-5.14577	0.991546	0.249999
(c) Pupal-Adult Survival			ANOVA Table
	Df	Sum Sq	Mean Sq	F-value	Pr(>F)
StrainType	2	31	15.5	0.222	0.801
Block	1	2423	2423.2	34.812	8.19e-09	***
StrainType:Line	6	433	72.1	1.036	0.401
Residuals	371	25824	69.6
			Tukey Multiple Comparisons of Means
	diff	lwr	upr	p adj
Deletion-Unedit	-0.533523	-2.95124	1.8842	0.861982
Edit-Unedit	0.112504	-2.39859	2.6236	0.993891
Edit-Deletion	0.646028	-1.82955	3.12161	0.812514
(d) Proportion F1 Female			ANOVA Table
	Df	Sum Sq	Mean Sq	F-value	Pr(>F)
StrainType	2	0.066	0.03285	1.938	0.146
Block	1	0.007	0.00707	0.417	0.519
StrainType:Line	6	0.119	0.01985	1.171	0.321
Residuals	370	6.273	0.01695
			Tukey Multiple Comparisons of Means
	diff	lwr	upr	p adj
Deletion-Unedit	-0.00922021	-0.0470281	0.0285877	0.834141
Edit-Unedit	0.0224776	-0.0167848	0.06174	0.370022
Edit-Deletion	0.0316978	-0.00693661	0.0703322	0.13152

## Sheet: Fig S3
Figure S3- Longevity Blocks			Signif. codes: 0 ‘***’ 0.001 ‘**’ 0.01 ‘*’ 0.05 ‘.’ 0.1 ‘ ’ 1
(a) Longevity, Block A				ANOVA Table
	Df	Sum Sq	Mean Sq	F-value	Pr(>F)
StrainType	2	58781	29390	92.868	<2.00-16	***
Sex	1	453701	453701	1433.62	<2.00-16	***
StrainType:Strain	6	18610	3102	9.801	8.8e-11	***
StrainType:Sex	2	9307	4653	14.704	4.25e-07	***
StrainType:Strain:Sex	6	23649	3941	12.454	5.26e-14	***
Residuals	6710	2123536	316
				Tukey Multiple Comparisons of Means
	diff	lwr	upr	p adj
Edit-Deletion	-7.14597	-8.39112	-5.90083	0
Unedit-Deletion	-2.66362	-3.91754	-1.4097	2e-06
Unedit-Edit	4.48235	3.24451	5.72019	0
(b) Longevity, Block B				ANOVA Table
	Df	Sum Sq	Mean Sq	F-value	Pr(>F)
StrainType	2	31374	15687	41.368	<2.00-16	***
Sex	1	229095	229095	604.144	<2.00-16	***
StrainType:Strain	6	122550	20425	53.863	<2.00-16	***
StrainType:Sex	2	10320	5160	13.607	1.28e-06	***
StrainType:Strain:Sex	6	12774	2129	5.615	8.07e-06	***
Residuals	5134	1946842	379
				Tukey Multiple Comparisons of Means
	diff	lwr	upr	p adj
Edit-Deletion	-6.00043	-7.61883	-4.38203	0
Unedit-Deletion	-4.04177	-5.52784	-2.55571	0
Unedit-Edit	1.95866	0.341164	3.57615	0.0126287

## Sheet: Fig S4
Figure S4- Male Infections Survival Curves		Signif. codes: 0 ‘***’ 0.001 ‘**’ 0.01 ‘*’ 0.05 ‘.’ 0.1 ‘ ’ 1
(a) F. oxysporum		Cox Proportional Hazard
	n=440	#Events=163
	coef	se(coef)	se2	Chisq	DF	p
MtkAlleleEdit	-1.2605	0.2888	0.2888	19.04	1	1.3e-05	***
MtkAlleleMyD88	0.3746	0.2617	0.2617	2.05	1	0.15
MtkAlleleNull	-0.2005	0.2127	0.2127	0.89	1	0.35
MtkAlleleSpz	1.555	0.222	0.222	49.07	1	2.5e-12	***
DayInfected	-0.2573	0.1575	0.1575	2.67	1	0.1
frailty(Line)				0	0	0.93
	exp(coef)	exp(-coef)	lower 0.95	upper 0.95
MtkAlleleEdit	0.2835	3.5273	0.1609	0.4994
MtkAlleleMyD88	1.4545	0.6875	0.8708	2.4293
MtkAlleleNull	0.8183	1.2221	0.5394	1.2415
MtkAlleleSpz	4.7352	0.2112	3.0647	7.3162
DayInfected	0.7732	1.2934	0.5679	1.0527
Iterations: 6 outer, 38 Newton-Raphson
Variance of random effect= 5e-07 I-likelihood = -907.5
Degrees of freedom for terms= 4 1 0
Concordance= 0.701 (se = 0.02 )
Likelihood ratio test= 100 on 5 df, p=<2e-16
(b) B. bassiana		Cox Proportional Hazard
	n=440	#Events=368
	coef	se(coef)	se2	Chisq	DF	p
MtkAlleleEdit	-0.62179	0.1433	0.1433	18.82	1	1.4e-05	***
MtkAlleleMyD88	-0.48546	0.2027	0.2027	5.73	1	0.017	*
MtkAlleleNull	-0.54414	0.1409	0.1409	14.92	1	0.00011	***
MtkAlleleSpz	0.40849	0.1848	0.1848	4.89	1	0.027	*
DayInfected	0.06217	0.1053	0.1053	0.35	1	0.55
frailty(Line)				0	0	0.89
	exp(coef)	exp(-coef)	lower 0.95	upper 0.95
MtkAlleleEdit	0.537	1.8623	0.4055	0.7112
MtkAlleleMyD88	0.6154	1.6249	0.4136	0.9156
MtkAlleleNull	0.5803	1.7231	0.4403	0.7648
MtkAlleleSpz	1.5045	0.6647	1.0473	2.1614
DayInfected	1.0641	0.9397	0.8658	1.308
Iterations: 6 outer, 21 Newton-Raphson
Variance of random effect= 5e-07 I-likelihood = -1982.8
Degrees of freedom for terms= 4 1 0
Concordance= 0.576 (se = 0.017 )
Likelihood ratio test= 40.78 on 5 df, p=1e-07
(c) A. fumigatus		Cox Proportional Hazard
	n=440	#Events=130
	coef	se(coef)	se2	Chisq	DF	p
MtkAlleleEdit	-0.5298	0.3827	0.3827	1.92	1	0.17
MtkAlleleMyD88	1.2704	0.3338	0.3338	14.49	1	0.00014	***
MtkAlleleNull	1.1242	0.2751	0.2751	16.69	1	4.4e-05	***
MtkAlleleSpz	2.3954	0.2974	0.2974	64.88	1	8e-16	***
DayInfected	-0.2047	0.1775	0.1775	1.33	1	0.25
frailty(Line)				0	0	0.95
	exp(coef)	exp(-coef)	lower 0.95	upper 0.95
MtkAlleleEdit	0.5887	1.69854	0.2781	1.246
MtkAlleleMyD88	3.5624	0.28071	1.8519	6.853
MtkAlleleNull	3.0776	0.32493	1.7948	5.277
MtkAlleleSpz	10.9728	0.09113	6.1259	19.654
DayInfected	0.8149	1.22711	0.5755	1.154
Iterations: 6 outer, 20 Newton-Raphson
Variance of random effect= 5e-07 I-likelihood = -717.3
Degrees of freedom for terms= 4 1 0
Concordance= 0.731 (se = 0.024 )
Likelihood ratio test= 105.5 on 5 df, p=<2e-16
(d) A. flavus		Cox Proportional Hazard
	n=440	#Events=146
	coef	se(coef)	se2	Chisq	DF	p
MtkAlleleEdit	-0.2568	0.3071	0.3071	0.7	1	0.4
MtkAlleleMyD88	1.3194	0.2896	0.2896	20.76	1	5.2e-06	***
MtkAlleleNull	0.8102	0.2492	0.2492	10.57	1	0.0012	**
MtkAlleleSpz	1.7324	0.276	0.276	39.41	1	3.4e-10	***
DayInfected	0.2823	0.1669	0.1669	2.86	1	0.091	.
frailty(Line)				0	0	0.95
	exp(coef)	exp(-coef)	lower 0.95	upper 0.95
MtkAlleleEdit	0.7735	1.2928	0.4237	1.412
MtkAlleleMyD88	3.741	0.2673	2.1208	6.599
MtkAlleleNull	2.2484	0.4448	1.3795	3.665
MtkAlleleSpz	5.654	0.1769	3.2919	9.711
DayInfected	1.3261	0.7541	0.9562	1.839
Iterations: 6 outer, 21 Newton-Raphson
Variance of random effect= 5e-07 I-likelihood = -826.9
Degrees of freedom for terms= 4 1 0
Concordance= 0.675 (se = 0.023 )
Likelihood ratio test= 69.11 on 5 df, p=2e-13
(e) C. glabrata		Cox Proportional Hazard
	n=440	#Events=112
	coef	se(coef)	se2	Chisq	DF	p
MtkAlleleEdit	-0.8731	0.347	0.347	6.33	1	0.012	*
MtkAlleleMyD88	0.6592	0.3157	0.3157	4.36	1	0.037	*
MtkAlleleNull	0.3344	0.2532	0.2532	1.74	1	0.19
MtkAlleleSpz	0.9172	0.2953	0.2953	9.64	1	0.0019	**
DayInfected	-0.3262	0.1911	0.1911	2.91	1	0.088	.
frailty(Line)				0	0	0.95
	exp(coef)	exp(-coef)	lower 0.95	upper 0.95
MtkAlleleEdit	0.4177	2.3943	0.2116	0.8245
MtkAlleleMyD88	1.9332	0.5173	1.0413	3.5892
MtkAlleleNull	1.3971	0.7158	0.8506	2.2946
MtkAlleleSpz	2.5022	0.3996	1.4026	4.4638
DayInfected	0.7217	1.3857	0.4962	1.0496
Iterations: 6 outer, 28 Newton-Raphson
Variance of random effect= 5e-07 I-likelihood = -648.3
Degrees of freedom for terms= 4 1 0
Concordance= 0.658 (se = 0.025 )
Likelihood ratio test= 35.75 on 5 df, p=1e-06
(f) G. pseudocandidus		Cox Proportional Hazard
	n=440	#Events=170
	coef	se(coef)	se2	Chisq	DF	p
MtkAlleleEdit	-0.82406	0.2492	0.2492	10.93	1	0.00095	***
MtkAlleleMyD88	0.44844	0.2611	0.2611	2.95	1	0.086	.
MtkAlleleNull	-0.27731	0.2117	0.2117	1.72	1	0.19
MtkAlleleSpz	1.15875	0.224	0.224	26.75	1	2.3e-07	***
DayInfected	-0.08474	0.1545	0.1545	0.3	1	0.58
frailty(Line)				0	0	0.93
	exp(coef)	exp(-coef)	lower 0.95	upper 0.95
MtkAlleleEdit	0.4386	2.2797	0.2691	0.7149
MtkAlleleMyD88	1.5659	0.6386	0.9387	2.6121
MtkAlleleNull	0.7578	1.3196	0.5005	1.1475
MtkAlleleSpz	3.1859	0.3139	2.0538	4.9422
DayInfected	0.9188	1.0884	0.6787	1.2437
Iterations: 6 outer, 52 Newton-Raphson
Variance of random effect= 5e-07 I-likelihood = -966.8
Degrees of freedom for terms= 4 1 0
Concordance= 0.655 (se = 0.022 )
Likelihood ratio test= 60.09 on 5 df, p=1e-11

## Sheet: Fig S5
Figure S5- Non-significant Infections Survival Curves				Signif. codes: 0 ‘***’ 0.001 ‘**’ 0.01 ‘*’ 0.05 ‘.’ 0.1 ‘ ’ 1
(a) C. albicans		Cox Proportional Hazard
	n=360	#Events=133
	coef	se(coef)	se2	Chisq	DF	p
MtkAllele		0	0		1
MtkAlleleDeletion	0.4459	0.2179	0.2179	4.19	1	0.041	*
MtkAlleleEdit	0.3225	0.2226	0.2226	2.1	1	0.15
DayInfected	-0.2391	0.1748	0.1748	1.87	1	0.17
frailty(Line)				0	0	0.93
	exp(coef)	exp(-coef)	lower 0.95	upper 0.95
MtkAllele	NA	NA	NA	NA
MtkAlleleDeletion	1.5619	0.6402	1.0189	2.394
MtkAlleleEdit	1.3806	0.7243	0.8924	2.136
DayInfected	0.7874	1.2701	0.559	1.109
Iterations: 6 outer, 24 Newton-Raphson
Variance of random effect= 5e-07 I-likelihood = -751.5
Degrees of freedom for terms= 2 1 0
Concordance= 0.575 (se = 0.026 )
Likelihood ratio test= 6.57 on 3 df, p=0.09
(b) L. fusiformis		Cox Proportional Hazard
	n=360	#Events=216
	coef	se(coef)	se2	Chisq	DF	p
MtkAllele		0	0		1
MtkAlleleDeletion	0.1615	0.1668	0.1668	0.94	1	0.33
MtkAlleleEdit	0.05179	0.1673	0.1673	0.1	1	0.76
DayInfected	-0.12651	0.1364	0.1364	0.86	1	0.35
frailty(Line)				0	0	0.93
	exp(coef)	exp(-coef)	lower 0.95	upper 0.95
MtkAllele	NA	NA	NA	NA
MtkAlleleDeletion	1.1753	0.8509	0.8475	1.63
MtkAlleleEdit	1.0532	0.9495	0.7587	1.462
DayInfected	0.8812	1.1349	0.6744	1.151
Iterations: 6 outer, 20 Newton-Raphson
Variance of random effect= 5e-07 I-likelihood = -1186.9
Degrees of freedom for terms= 2 1 0
Concordance= 0.543 (se = 0.022 )
Likelihood ratio test= 1.88 on 3 df, p=0.6
(c) S. succinus		Cox Proportional Hazard
	n=360	#Events=62
	coef	se(coef)	se2	Chisq	DF	p
MtkAllele		0	0		1
MtkAlleleDeletion	-0.29234	0.3229	0.3229	0.82	1	0.37
MtkAlleleEdit	0.02161	0.2982	0.2982	0.01	1	0.94
DayInfected	0.56326	0.263	0.263	4.59	1	0.032	*
frailty(Line)				0	0	0.94
	exp(coef)	exp(-coef)	lower 0.95	upper 0.95
MtkAllele	NA	NA	NA	NA
MtkAlleleDeletion	0.7465	1.3396	0.3964	1.406
MtkAlleleEdit	1.0218	0.9786	0.5695	1.833
DayInfected	1.7564	0.5693	1.049	2.941
Iterations: 6 outer, 48 Newton-Raphson
Variance of random effect= 5e-07 I-likelihood = -356.4
Degrees of freedom for terms= 2 1 0
Concordance= 0.595 (se = 0.037 )
Likelihood ratio test= 5.91 on 3 df, p=0.1
(d) S. sciuri		Cox Proportional Hazard
	n=360	#Events=56
	coef	se(coef)	se2	Chisq	DF	p
MtkAllele		0	0		1
MtkAlleleDeletion	-0.2657	0.3263	0.3263	0.66	1	0.42
MtkAlleleEdit	-0.176	0.3212	0.3212	0.3	1	0.58
DayInfected	-1.099	0.3019	0.3019	13.26	1	0.00027	***
frailty(Line)				0	0	0.94
	exp(coef)	exp(-coef)	lower 0.95	upper 0.95
MtkAllele	NA	NA	NA	NA
MtkAlleleDeletion	0.7667	1.304	0.4045	1.4533
MtkAlleleEdit	0.8387	1.192	0.4469	1.574
DayInfected	0.3332	3.001	0.1844	0.6021
Iterations: 6 outer, 44 Newton-Raphson
Variance of random effect= 5e-07 I-likelihood = -317.2
Degrees of freedom for terms= 2 1 0
Concordance= 0.659 (se = 0.036 )
Likelihood ratio test= 15.77 on 3 df, p=0.001
(e) L. brevis		Cox Proportional Hazard
	n=360	#Events=32
	coef	se(coef)	se2	Chisq	DF	p
MtkAllele		0	0		1
MtkAlleleDeletion	0.3619	0.5067	0.3659	0.51	1	0.48
MtkAlleleEdit	-1.1348	0.6588	0.5755	2.97	1	0.085	.
DayInfected	0.7311	0.3727	0.3726	3.85	1	0.05	.
frailty(Line)				3.9	2.05	0.15
	exp(coef)	exp(-coef)	lower 0.95	upper 0.95
MtkAllele	NA	NA	NA	NA
MtkAlleleDeletion	1.436	0.6964	0.5319	3.877
MtkAlleleEdit	0.3215	3.1104	0.0884	1.169
DayInfected	2.0773	0.4814	1.0007	4.312
Iterations: 8 outer, 58 Newton-Raphson
Variance of random effect= 0.1495217 I-likelihood = -180
Degrees of freedom for terms= 1.3 1.0 2.1
Concordance= 0.725 (se = 0.049 )
Likelihood ratio test= 20.3 on 4.37 df, p=6e-04
(f) L. plantarum		Cox Proportional Hazard
	n=360	#Events=38
	coef	se(coef)	se2	Chisq	DF	p
MtkAllele		0	0		1
MtkAlleleDeletion	0.2698	0.403	0.403	0.45	1	0.5
MtkAlleleEdit	0.1956	0.4097	0.4097	0.23	1	0.63
DayInfected	0.2305	0.3263	0.3263	0.5	1	0.48
frailty(Line)				0	0	0.94
	exp(coef)	exp(-coef)	lower 0.95	upper 0.95
MtkAllele	NA	NA	NA	NA
MtkAlleleDeletion	1.31	0.7636	0.5945	2.885
MtkAlleleEdit	1.216	0.8223	0.5448	2.715
DayInfected	1.259	0.7941	0.6643	2.387
Iterations: 6 outer, 32 Newton-Raphson
Variance of random effect= 5e-07 I-likelihood = -221.2
Degrees of freedom for terms= 2 1 0
Concordance= 0.566 (se = 0.051 )
Likelihood ratio test= 0.96 on 3 df, p=0.8

[truncated: 6 more sheets: Fig S6, Fig S7, Fig S8, Fig S9, Fig S10, Fig S11]
