# Supplementary material for: A single amino acid polymorphism in natural Metchnikowin alleles of Drosophila results in systemic immunity and life history tradeoffs
Source: PLoS Genet. 2024 Mar 11;20(3):e1011155. doi: 10.1371/journal.pgen.1011155 (PMC10957085; doi:10.1371/journal.pgen.1011155)
Supplement: S6 Table — "potential_offtargets" tab shows all 158 SNPs that were "fixed" in one genotype compared to the others. Columns are chromosome, position, ref and alternative alleles (based on dm6.54) and the genotype calls for all 9 sequenced lines. The info column is the output from snpEff, the "fixed" column describes which Mtk genotype was different from the others, and the "NearestGenes" column lists the actual gene symbol affected. Rows in yellow were selected for further analysis because they were putatively functional SNPs or in immune-related genes. The next several tabs show the data for individual SNPs. Each tab has a small table with basic SNP annotations and a screen shot from IGV. Most of these show that the alleles are segregating within line even though they were called as ref or alt. The "Mtk SNPs" tab shows the IGV output for the region containing Mtk mutations. The "Predicted_Offtargets" tab shows the regions of the genome that had blast homology to the two gRNAs (at least 14bp match). This tab is standard blastn output except the final column which suggests that very few of these potential off targets had any SNPs. (XLSX) [file pgen.1011155.s017.xlsx]

## Sheet: potential_offtargets
Chrom	Pos	Ref	Alt	Unedit.369.9.7.14.5.9	Unedit.373.2.8	Unedit.305.6.5	Edit.369.9.3.1.1	Edit.369.7.5.1.9.3	Edit.152.5.6.3.1	Null17bp.369.10.3.1.3	Null1bp.153.3.8	Null6bp.306.4.1.2.2.5	INFO	Fixed	NearestGenes
chr2L	1766750	T	C	0	0	0	0	0	0	1	1	1	AB=0;ABP=0;AC=4;AF=0.363636;AN=11;AO=60;CIGAR=1X;DP=124;DPB=124;DPRA=1.96667;EPP=6.62942;EPPR=5.18177;GTI=0;LEN=1;MEANALT=1;MQM=58.75;MQMR=60;NS=11;NUMALT=1;ODDS=2.30064;PAIRED=0.916667;PAIREDR=0.984375;PAO=0;PQA=0;PQR=0;PRO=0;QA=2371;QR=2591;RO=64;RPL=41;RPP=20.5268;RPPR=6.40323;RPR=19;RUN=1;SAF=24;SAP=8.22183;SAR=36;SRF=27;SRP=6.40323;SRR=37;TYPE=snp;technology.ILLUMINA=1;ANN=C|intergenic_regio…	NAltfix	NA
chr2L	2316957	GCTAAAAAAAAAAGCT	GGGACAAAAAAGCT	1	1	1	0	0	0	0	0	0	AB=0;ABP=0;AC=3;AF=0.272727;AN=11;AO=24;CIGAR=1M2D2X1M1X9M;DP=90;DPB=87;DPRA=1.15909;EPP=6.26751;EPPR=12.937;GTI=2;LEN=14;MEANALT=1.75;MQM=60;MQMR=60;NS=11;NUMALT=1;ODDS=2.42233;PAIRED=0.791667;PAIREDR=0.982143;PAO=0;PQA=0;PQR=0;PRO=0;QA=957;QR=2232;RO=56;RPL=14;RPP=4.45795;RPPR=3.0103;RPR=10;RUN=1;SAF=11;SAP=3.37221;SAR=13;SRF=24;SRP=5.49198;SRR=32;TYPE=complex;technology.ILLUMINA=1;ANN=GGACAAAA…	UAltfix	CG9967
chr2L	2316985	TTTC	ATTA	1	1	1	0	0	0	0	0	0	AB=0;ABP=0;AC=3;AF=0.272727;AN=11;AO=37;CIGAR=1X2M1X;DP=100;DPB=100.75;DPRA=0;EPP=5.88603;EPPR=8.83536;GTI=0;LEN=4;MEANALT=1;MQM=60;MQMR=60;NS=11;NUMALT=1;ODDS=5.32279;PAIRED=0.756757;PAIREDR=0.968254;PAO=3;PQA=123;PQR=0;PRO=0;QA=1475;QR=2507;RO=63;RPL=20;RPP=3.5385;RPPR=24.5527;RPR=17;RUN=1;SAF=15;SAP=5.88603;SAR=22;SRF=29;SRP=3.872;SRR=34;TYPE=complex;technology.ILLUMINA=1;ANN=ATTA|intron_varia…	UAltfix	CG9967
chr2L	5090911	GAC	GACTTTATCATAC	NA	1	1	0	0	0	1	1	1	AB=0;ABP=0;AC=6;AF=0.6;AN=10;AO=36;CIGAR=1M10I2M;DP=52;DPB=172;DPRA=0;EPP=18.4519;EPPR=14.7363;GTI=2;LEN=10;MEANALT=1.1;MQM=60;MQMR=60;NS=10;NUMALT=1;ODDS=2.09261;PAIRED=0.972222;PAIREDR=1;PAO=0;PQA=0;PQR=0;PRO=0;QA=1228;QR=613;RO=15;RPL=31;RPP=43.7857;RPPR=35.5824;RPR=5;RUN=1;SAF=13;SAP=9.04217;SAR=23;SRF=3;SRP=14.7363;SRR=12;TYPE=ins;technology.ILLUMINA=1;ANN=GACTTTATCATAC|upstream_gene_variant…	EReffix	CG5828
chr2L	5657144	T	C	0	0	NA	1	1	NA	1	NA	1	AB=0;ABP=0;AC=5;AF=0.714286;AN=7;AO=10;CIGAR=1X;DP=13;DPB=13;DPRA=1.33333;EPP=6.48466;EPPR=9.52472;GTI=1;LEN=1;MEANALT=1;MQM=60;MQMR=60;NS=7;NUMALT=1;ODDS=4.06471;PAIRED=1;PAIREDR=1;PAO=0;PQA=0;PQR=0;PRO=0;QA=307;QR=36;RO=3;RPL=8;RPP=10.8276;RPPR=3.73412;RPR=2;RUN=1;SAF=1;SAP=16.9077;SAR=9;SRF=2;SRP=3.73412;SRR=1;TYPE=snp;technology.ILLUMINA=1;ANN=C|downstream_gene_variant|MODIFIER|FBgn0266068|FB…	UReffix	lncRNA:CR44821
chr2L	10551639	N	T	0	NA	NA	1	1	1	0	0	NA	AB=0;ABP=0;AC=3;AF=0.5;AN=6;AO=6;CIGAR=1X;DP=10;DPB=10;DPRA=1.5;EPP=8.80089;EPPR=0;GTI=2;LEN=1;MEANALT=1;MQM=60;MQMR=0;NS=6;NUMALT=1;ODDS=5.6991;PAIRED=1;PAIREDR=0;PAO=0;PQA=0;PQR=0;PRO=0;QA=230;QR=0;RO=0;RPL=0;RPP=16.0391;RPPR=0;RPR=6;RUN=1;SAF=1;SAP=8.80089;SAR=5;SRF=0;SRP=0;SRR=0;TYPE=snp;technology.ILLUMINA=1;ANN=T|intron_variant|MODIFIER|FBgn0051721|FBgn0051721|transcript|FBtr0304114|protein…	EAltfix	Trim9
chr2L	11978985	AGGGGGGGGGGGGGTGTGGAGCA	AGGGGGGGGGGGGTGTGGAGCA	0	0	0	1	1	1	1	1	1	AB=0;ABP=0;AC=7;AF=0.636364;AN=11;AO=13;CIGAR=1M1D21M;DP=54;DPB=53.087;DPRA=2.85714;EPP=4.51363;EPPR=8.80089;GTI=2;LEN=1;MEANALT=4.57143;MQM=60;MQMR=60;NS=11;NUMALT=1;ODDS=0.806511;PAIRED=1;PAIREDR=1;PAO=1;PQA=30;PQR=30;PRO=1;QA=415;QR=221;RO=6;RPL=6;RPP=3.17734;RPPR=8.80089;RPR=7;RUN=1;SAF=9;SAP=7.18621;SAR=4;SRF=6;SRP=16.0391;SRR=0;TYPE=del;technology.ILLUMINA=1;ANN=AGGGGGGGGGGGGTGTGGAGCA|upstr…	UReffix	CG16965
chr2L	12230647	TAAAAAAAAAAAAAACGCAAAAAGT	TAAAAAAAAAAAAAAACGCAAAAAGT,TAAAAAAAAAAAAAAAACGCAAAAAGT	0	0	1	1	1	1	1	1	1	AB=0,0;ABP=0,0;AC=7,2;AF=0.636364,0.181818;AN=11;AO=39,11;CIGAR=1M1I24M,1M2I24M;DP=70;DPB=73.04;DPRA=2.37037,1.11111;EPP=9.74743,4.78696;EPPR=3.25157;GTI=0;LEN=1,2;MEANALT=2.33333,2.66667;MQM=60,60;MQMR=60;NS=11;NUMALT=2;ODDS=0.253094;PAIRED=1,0.818182;PAIREDR=1;PAO=0,0;PQA=0,0;PQR=0;PRO=0;QA=1473,363;QR=357;RO=9;RPL=20,2;RPP=3.06598,12.6832;RPPR=5.18177;RPR=19,9;RUN=1,1;SAF=26,7;SAP=12.42,4.7869…	UReffix	bru1
chr2L	12424343	TAT	TATACAT	0	0	0	1	1	1	1	1	1	AB=0;ABP=0;AC=8;AF=0.727273;AN=11;AO=41;CIGAR=1M4I2M;DP=66;DPB=121.667;DPRA=0;EPP=3.06326;EPPR=5.18177;GTI=1;LEN=4;MEANALT=1;MQM=60;MQMR=60;NS=11;NUMALT=1;ODDS=0.587286;PAIRED=0.95122;PAIREDR=0.96;PAO=0;PQA=0;PQR=41;PRO=1;QA=1486;QR=998;RO=25;RPL=28;RPP=14.9269;RPPR=57.2971;RPR=13;RUN=1;SAF=9;SAP=31.0276;SAR=32;SRF=10;SRP=5.18177;SRR=15;TYPE=ins;technology.ILLUMINA=1;ANN=TATACAT|upstream_gene_var…	UReffix	vir1
chr2L	14099161	A	T	1	1	NA	1	1	1	0	0	0	AB=0;ABP=0;AC=6;AF=0.6;AN=10;AO=72;CIGAR=1X;DP=162;DPB=162;DPRA=0;EPP=4.9405;EPPR=3.0103;GTI=0;LEN=1;MEANALT=1;MQM=60;MQMR=40;NS=10;NUMALT=1;ODDS=2.19932;PAIRED=0.986111;PAIREDR=1;PAO=0;PQA=0;PQR=0;PRO=0;QA=2833;QR=3576;RO=90;RPL=66;RPP=111.584;RPPR=198.443;RPR=6;RUN=1;SAF=32;SAP=4.9405;SAR=40;SRF=45;SRP=3.0103;SRR=45;TYPE=snp;technology.ILLUMINA=1;ANN=T|upstream_gene_variant|MODIFIER|FBgn0283651…	NReffix	CG46301
chr2L	15778946	A	T	0	0	0	1	1	1	1	1	1	AB=0;ABP=0;AC=8;AF=0.727273;AN=11;AO=42;CIGAR=1X;DP=64;DPB=64;DPRA=0.7;EPP=32.7905;EPPR=3.0103;GTI=0;LEN=1;MEANALT=1;MQM=60;MQMR=46;NS=11;NUMALT=1;ODDS=4.47753;PAIRED=0.928571;PAIREDR=1;PAO=0;PQA=0;PQR=0;PRO=0;QA=1705;QR=902;RO=22;RPL=0;RPP=94.2121;RPPR=50.7827;RPR=42;RUN=1;SAF=33;SAP=32.7905;SAR=9;SRF=11;SRP=3.0103;SRR=11;TYPE=snp;technology.ILLUMINA=1;ANN=T|upstream_gene_variant|MODIFIER|FBgn02…	UReffix	CG43760
chr2L	16845748	A	C	1	1	1	NA	1	1	0	0	0	AB=0;ABP=0;AC=6;AF=0.6;AN=10;AO=18;CIGAR=1X;DP=35;DPB=35;DPRA=0.861111;EPP=4.9405;EPPR=3.13803;GTI=1;LEN=1;MEANALT=1;MQM=36;MQMR=47.0588;NS=10;NUMALT=1;ODDS=0.0946481;PAIRED=0.944444;PAIREDR=1;PAO=0;PQA=0;PQR=0;PRO=0;QA=738;QR=651;RO=17;RPL=1;RPP=33.8935;RPPR=31.7504;RPR=17;RUN=1;SAF=10;SAP=3.49285;SAR=8;SRF=7;SRP=4.1599;SRR=10;TYPE=snp;technology.ILLUMINA=1;ANN=C|downstream_gene_variant|MODIFIER…	NReffix	SclA
chr2L	16852834	A	T	0	0	0	1	1	1	1	1	1	AB=0;ABP=0;AC=8;AF=0.727273;AN=11;AO=54;CIGAR=1X;DP=93;DPB=93;DPRA=4.55;EPP=3.6537;EPPR=32.4644;GTI=0;LEN=1;MEANALT=1;MQM=58.963;MQMR=60;NS=11;NUMALT=1;ODDS=12.4014;PAIRED=0.425926;PAIREDR=1;PAO=0;PQA=0;PQR=0;PRO=0;QA=2202;QR=1595;RO=39;RPL=44;RPP=49.4959;RPPR=3.51141;RPR=10;RUN=1;SAF=23;SAP=5.5839;SAR=31;SRF=25;SRP=9.74743;SRR=14;TYPE=snp;technology.ILLUMINA=1;ANN=T|upstream_gene_variant|MODIFIE…	UReffix	CG31810
chr2L	17559427	CCTCCCCCCCCCTCC	CCTCCCCCCCCCCTCC	1	1	1	1	1	1	0	0	0	AB=0;ABP=0;AC=7;AF=0.636364;AN=11;AO=32;CIGAR=3M1I12M;DP=42;DPB=57.7333;DPRA=0;EPP=3.0103;EPPR=22.5536;GTI=2;LEN=1;MEANALT=1.09091;MQM=60;MQMR=60;NS=11;NUMALT=1;ODDS=4.6981;PAIRED=1;PAIREDR=1;PAO=28.5;PQA=720.5;PQR=720.5;PRO=28.5;QA=643;QR=358;RO=9;RPL=16;RPP=3.0103;RPPR=22.5536;RPR=16;RUN=1;SAF=2;SAP=56.2114;SAR=30;SRF=0;SRP=22.5536;SRR=9;TYPE=ins;technology.ILLUMINA=1;ANN=CCTCCCCCCCCCCTCC|upstr…	NReffix	CG7094
chr2L	17812028	T	C	0	0	0	1	1	1	1	1	1	AB=0;ABP=0;AC=7;AF=0.636364;AN=11;AO=124;CIGAR=1X;DP=192;DPB=192;DPRA=0;EPP=54.0749;EPPR=3.0103;GTI=1;LEN=1;MEANALT=1;MQM=60;MQMR=51.5588;NS=11;NUMALT=1;ODDS=4.4388;PAIRED=0.919355;PAIREDR=1;PAO=0;PQA=0;PQR=0;PRO=0;QA=4823;QR=2746;RO=68;RPL=67;RPP=4.76149;RPPR=133.81;RPR=57;RUN=1;SAF=56;SAP=5.53201;SAR=68;SRF=34;SRP=3.0103;SRR=34;TYPE=snp;technology.ILLUMINA=1;ANN=C|3_prime_UTR_variant|MODIFIER|F…	UReffix	CG42830
chr2L	19269029	GCTACTAC	GCTACTACTAC	NA	0	0	1	1	1	1	1	1	AB=0;ABP=0;AC=8;AF=0.8;AN=10;AO=41;CIGAR=1M3I7M;DP=57;DPB=74.25;DPRA=3.05556;EPP=4.33437;EPPR=3.20771;GTI=1;LEN=3;MEANALT=1.44444;MQM=60;MQMR=60;NS=10;NUMALT=1;ODDS=2.98374;PAIRED=1;PAIREDR=1;PAO=0;PQA=0;PQR=0;PRO=0;QA=1504;QR=449;RO=11;RPL=17;RPP=5.60547;RPPR=26.8965;RPR=24;RUN=1;SAF=19;SAP=3.48696;SAR=22;SRF=5;SRP=3.20771;SRR=6;TYPE=ins;technology.ILLUMINA=1;ANN=GCTACTACTAC|downstream_gene_vari…	UReffix	lncRNA:CR44190
chr2L	21145123	G	A	1	NA	NA	1	NA	1	NA	0	0	AB=0;ABP=0;AC=3;AF=0.5;AN=6;AO=8;CIGAR=1X;DP=20;DPB=20;DPRA=0.666667;EPP=4.09604;EPPR=3.0103;GTI=0;LEN=1;MEANALT=1;MQM=60;MQMR=11.6667;NS=6;NUMALT=1;ODDS=1.30047;PAIRED=0.875;PAIREDR=1;PAO=0;PQA=0;PQR=0;PRO=0;QA=269;QR=464;RO=12;RPL=3;RPP=4.09604;RPPR=29.068;RPR=5;RUN=1;SAF=2;SAP=7.35324;SAR=6;SRF=6;SRP=3.0103;SRR=6;TYPE=snp;technology.ILLUMINA=1;ANN=A|3_prime_UTR_variant|MODIFIER|FBgn0032919|FBg…	NReffix	pths
chr2L	21244300	GCACACACACACACAT	GCACACACACACAT	1	1	1	0	0	0	0	0	0	AB=0;ABP=0;AC=3;AF=0.272727;AN=11;AO=7;CIGAR=1M2D13M;DP=55;DPB=54.25;DPRA=0.521739;EPP=3.32051;EPPR=7.73089;GTI=0;LEN=2;MEANALT=1;MQM=60;MQMR=60;NS=11;NUMALT=1;ODDS=2.95715;PAIRED=1;PAIREDR=1;PAO=0;PQA=0;PQR=0;PRO=0;QA=278;QR=1807;RO=46;RPL=0;RPP=18.2106;RPPR=18.305;RPR=7;RUN=1;SAF=4;SAP=3.32051;SAR=3;SRF=26;SRP=4.70971;SRR=20;TYPE=del;technology.ILLUMINA=1;ANN=GCACACACACACAT|intron_variant|MODIF…	UAltfix	Hr39
chr2L	21578157	CCTC	TCTT	0	0	0	1	1	1	0	0	0	AB=0;ABP=0;AC=3;AF=0.272727;AN=11;AO=56;CIGAR=1X2M1X;DP=153;DPB=153;DPRA=2.39316;EPP=8.59409;EPPR=6.26751;GTI=0;LEN=4;MEANALT=1.11111;MQM=48.6071;MQMR=60;NS=11;NUMALT=1;ODDS=1.47418;PAIRED=0.428571;PAIREDR=0.947917;PAO=0;PQA=0;PQR=0;PRO=0;QA=2240;QR=3817;RO=96;RPL=32;RPP=5.49198;RPPR=8.80089;RPR=24;RUN=1;SAF=34;SAP=8.59409;SAR=22;SRF=48;SRP=3.0103;SRR=48;TYPE=complex;technology.ILLUMINA=1;ANN=TCT…	EAltfix	CR42545
chr2L	21578174	G	T	0	0	0	1	1	1	0	0	0	AB=0;ABP=0;AC=3;AF=0.272727;AN=11;AO=70;CIGAR=1X;DP=165;DPB=165;DPRA=2.39683;EPP=3.0103;EPPR=5.77607;GTI=0;LEN=1;MEANALT=1;MQM=50.5857;MQMR=60;NS=11;NUMALT=1;ODDS=10.8876;PAIRED=0.528571;PAIREDR=0.936842;PAO=0;PQA=0;PQR=0;PRO=0;QA=2742;QR=3845;RO=95;RPL=51;RPP=34.7758;RPPR=9.61615;RPR=19;RUN=1;SAF=40;SAP=6.1124;SAR=30;SRF=48;SRP=3.03316;SRR=47;TYPE=snp;technology.ILLUMINA=1;ANN=T|upstream_gene_va…	EAltfix	CR42545
chr2L	23337652	C	T	1	1	1	0	0	0	0	0	0	AB=0;ABP=0;AC=3;AF=0.272727;AN=11;AO=36;CIGAR=1X;DP=145;DPB=145;DPRA=0;EPP=3.9754;EPPR=3.98647;GTI=0;LEN=1;MEANALT=1;MQM=49.5556;MQMR=60;NS=11;NUMALT=1;ODDS=1.47814;PAIRED=0.638889;PAIREDR=0.926606;PAO=0;PQA=0;PQR=0;PRO=0;QA=1405;QR=4290;RO=109;RPL=17;RPP=3.25157;RPPR=24.7051;RPR=19;RUN=1;SAF=15;SAP=5.18177;SAR=21;SRF=42;SRP=15.4614;SRR=67;TYPE=snp;technology.ILLUMINA=1;ANN=T|intergenic_region|MO…	UAltfix	CR42530
chr2R	1339605	G	A	1	1	1	0	0	0	0	0	0	AB=0;ABP=0;AC=3;AF=0.272727;AN=11;AO=42;CIGAR=1X;DP=102;DPB=102;DPRA=0;EPP=13.1438;EPPR=35.5824;GTI=0;LEN=1;MEANALT=1;MQM=33.5;MQMR=54.9;NS=11;NUMALT=1;ODDS=7.61425;PAIRED=0.119048;PAIREDR=0.95;PAO=0;PQA=0;PQR=0;PRO=0;QA=1678;QR=2400;RO=60;RPL=42;RPP=94.2121;RPPR=49.9141;RPR=0;RUN=1;SAF=14;SAP=13.1438;SAR=28;SRF=41;SRP=20.5268;SRR=19;TYPE=snp;technology.ILLUMINA=1;ANN=A|downstream_gene_variant|MO…	UAltfix	Yeti
chr2R	1647882	A	C	0	0	0	0	0	0	1	1	1	AB=0;ABP=0;AC=4;AF=0.363636;AN=11;AO=50;CIGAR=1X;DP=113;DPB=113;DPRA=0;EPP=4.57376;EPPR=3.872;GTI=0;LEN=1;MEANALT=1;MQM=54.88;MQMR=60;NS=11;NUMALT=1;ODDS=7.3042;PAIRED=0.7;PAIREDR=0.904762;PAO=0;PQA=0;PQR=0;PRO=0;QA=1955;QR=2496;RO=63;RPL=0;RPP=111.584;RPPR=21.2438;RPR=50;RUN=1;SAF=22;SAP=4.57376;SAR=28;SRF=39;SRP=10.7656;SRR=24;TYPE=snp;technology.ILLUMINA=1;ANN=C|upstream_gene_variant|MODIFIER|…	NAltfix	CG41520
chr2R	3262628	A	G	0	NA	0	1	1	1	1	1	1	AB=0;ABP=0;AC=7;AF=0.777778;AN=9;AO=26;CIGAR=1X;DP=34;DPB=34;DPRA=2;EPP=24.391;EPPR=20.3821;GTI=0;LEN=1;MEANALT=1;MQM=43.8077;MQMR=60;NS=9;NUMALT=1;ODDS=2.91972;PAIRED=0.769231;PAIREDR=1;PAO=0;PQA=0;PQR=0;PRO=0;QA=988;QR=328;RO=8;RPL=1;RPP=51.1168;RPPR=3.0103;RPR=25;RUN=1;SAF=22;SAP=30.0702;SAR=4;SRF=4;SRP=3.0103;SRR=4;TYPE=snp;technology.ILLUMINA=1;ANN=G|intergenic_region|MODIFIER|FBgn0260995-FB…	UReffix	dpr21
chr2R	3351639	T	C	1	1	1	1	1	1	0	0	0	AB=0;ABP=0;AC=7;AF=0.636364;AN=11;AO=80;CIGAR=1X;DP=126;DPB=126;DPRA=0;EPP=3.44459;EPPR=64.1892;GTI=1;LEN=1;MEANALT=1;MQM=55.1;MQMR=60;NS=11;NUMALT=1;ODDS=2.00102;PAIRED=0.9;PAIREDR=0.913043;PAO=0;PQA=0;PQR=0;PRO=0;QA=3254;QR=1841;RO=46;RPL=80;RPP=176.728;RPPR=94.401;RPR=0;RUN=1;SAF=42;SAP=3.44459;SAR=38;SRF=6;SRP=57.5803;SRR=40;TYPE=snp;technology.ILLUMINA=1;ANN=C|intergenic_region|MODIFIER|FBgn…	NReffix	CR41243
chr2R	3583480	CAAG	AAAA	0	0	0	1	1	1	1	1	1	AB=0;ABP=0;AC=7;AF=0.636364;AN=11;AO=71;CIGAR=1X2M1X;DP=119;DPB=119;DPRA=0;EPP=3.7749;EPPR=11.8771;GTI=1;LEN=4;MEANALT=1;MQM=58.4085;MQMR=60;NS=11;NUMALT=1;ODDS=1.36112;PAIRED=0.591549;PAIREDR=0.9375;PAO=0;PQA=0;PQR=0;PRO=0;QA=2845;QR=1902;RO=48;RPL=47;RPP=19.1893;RPPR=3.19126;RPR=24;RUN=1;SAF=41;SAP=6.71098;SAR=30;SRF=26;SRP=3.73412;SRR=22;TYPE=complex;technology.ILLUMINA=1;ANN=AAAA|intergenic_r…	UReffix	CR41501
chr2R	3657766	ATTTTTTTTTTCATATC	ATTTTTTTTTCATATC	1	1	1	1	1	1	NA	NA	0	AB=0;ABP=0;AC=7;AF=0.777778;AN=9;AO=16;CIGAR=1M1D15M;DP=20;DPB=19.0588;DPRA=1.125;EPP=11.6962;EPPR=11.6962;GTI=0;LEN=1;MEANALT=1;MQM=16.375;MQMR=27;NS=9;NUMALT=1;ODDS=3.24854;PAIRED=1;PAIREDR=1;PAO=0;PQA=0;PQR=0;PRO=0;QA=221;QR=138;RO=4;RPL=12;RPP=11.6962;RPPR=3.0103;RPR=4;RUN=1;SAF=8;SAP=3.0103;SAR=8;SRF=2;SRP=3.0103;SRR=2;TYPE=del;technology.ILLUMINA=1;ANN=ATTTTTTTTTCATATC|intergenic_region|MOD…	NReffix	Rya
chr2R	3812317	G	A	NA	0	NA	1	1	1	0	NA	0	AB=0;ABP=0;AC=3;AF=0.375;AN=8;AO=6;CIGAR=1X;DP=15;DPB=15;DPRA=2.4;EPP=16.0391;EPPR=22.5536;GTI=0;LEN=1;MEANALT=1;MQM=40;MQMR=32;NS=8;NUMALT=1;ODDS=2.53181;PAIRED=1;PAIREDR=1;PAO=0;PQA=0;PQR=0;PRO=0;QA=246;QR=355;RO=9;RPL=6;RPP=16.0391;RPPR=22.5536;RPR=0;RUN=1;SAF=0;SAP=16.0391;SAR=6;SRF=0;SRP=22.5536;SRR=9;TYPE=snp;technology.ILLUMINA=1;ANN=A|intergenic_region|MODIFIER|FBgn0085512-FBgn0262124|FBg…	EAltfix	Rya
chr2R	6785854	GAAAGCGAA	GAAAGCGAAAAGCGAA	NA	0	NA	1	1	1	1	1	1	AB=0;ABP=0;AC=7;AF=0.777778;AN=9;AO=31;CIGAR=1M7I8M;DP=42;DPB=66.1111;DPRA=5.71429;EPP=8.68415;EPPR=18.2106;GTI=1;LEN=7;MEANALT=1.28571;MQM=60;MQMR=60;NS=9;NUMALT=1;ODDS=10.3359;PAIRED=1;PAIREDR=1;PAO=0;PQA=0;PQR=0;PRO=0;QA=969;QR=258;RO=7;RPL=19;RPP=6.44263;RPPR=18.2106;RPR=12;RUN=1;SAF=12;SAP=6.44263;SAR=19;SRF=0;SRP=18.2106;SRR=7;TYPE=ins;technology.ILLUMINA=1;ANN=GAAAGCGAAAAGCGAA|upstream_gen…	UReffix	Cyp6a2
chr2R	9908850	N	C	NA	1	1	1	1	1	NA	0	0	AB=0;ABP=0;AC=5;AF=0.555556;AN=9;AO=6;CIGAR=1X;DP=11;DPB=11;DPRA=0.96;EPP=4.45795;EPPR=0;GTI=3;LEN=1;MEANALT=1;MQM=60;MQMR=0;NS=9;NUMALT=1;ODDS=7.39131;PAIRED=1;PAIREDR=0;PAO=0;PQA=0;PQR=0;PRO=0;QA=226;QR=0;RO=0;RPL=0;RPP=16.0391;RPPR=0;RPR=6;RUN=1;SAF=4;SAP=4.45795;SAR=2;SRF=0;SRP=0;SRR=0;TYPE=snp;technology.ILLUMINA=1;ANN=C|upstream_gene_variant|MODIFIER|FBgn0286783|FBgn0286783|transcript|FBtr0…	NReffix	Etf-QO
chr2R	9946552	CACCCCCCCCCCCCCCATTTT	CCCCCCCCCCCCCCCATTTT	0	NA	NA	1	1	1	1	1	1	AB=0;ABP=0;AC=7;AF=0.777778;AN=9;AO=11;CIGAR=1M1D19M;DP=28;DPB=61.619;DPRA=2.38095;EPP=4.78696;EPPR=0;GTI=4;LEN=1;MEANALT=2.71429;MQM=60;MQMR=0;NS=9;NUMALT=1;ODDS=3.15982;PAIRED=1;PAIREDR=0;PAO=15.3;PQA=377.3;PQR=849.967;PRO=28.9667;QA=138;QR=0;RO=0;RPL=4;RPP=4.78696;RPPR=0;RPR=7;RUN=1;SAF=0;SAP=26.8965;SAR=11;SRF=0;SRP=0;SRR=0;TYPE=del;technology.ILLUMINA=1;ANN=CCCCCCCCCCCCCCCATTTT|upstream_gene…	UReffix	Etf-QO
chr2R	10427008	T	G	0	0	0	0	0	0	1	1	1	AB=0;ABP=0;AC=5;AF=0.454545;AN=11;AO=29;CIGAR=1X;DP=62;DPB=62;DPRA=2.94643;EPP=19.8579;EPPR=3.60252;GTI=0;LEN=1;MEANALT=1;MQM=32.7586;MQMR=40.9697;NS=11;NUMALT=1;ODDS=1.32282;PAIRED=1;PAIREDR=1;PAO=0;PQA=0;PQR=0;PRO=0;QA=1189;QR=1230;RO=33;RPL=0;RPP=65.983;RPPR=17.8158;RPR=29;RUN=1;SAF=22;SAP=19.8579;SAR=7;SRF=11;SRP=10.9724;SRR=22;TYPE=snp;technology.ILLUMINA=1;ANN=G|synonymous_variant|LOW|FBgn0…	NAltfix	CG12896
chr2R	10768542	TAAAAAAAAAAAAAAAACACTCG	TAAAAAAAAAAAAAAACACTCG,TAAAAAAAAAAAAAAAAACACTCG	0	0	NA	0	0	0	1	2	1	AB=0,0;ABP=0,0;AC=3,2;AF=0.3,0.2;AN=10;AO=16,11;CIGAR=1M1D21M,1M1I22M;DP=60;DPB=59.7826;DPRA=1,1.55556;EPP=3.55317,12.6832;EPPR=12.7417;GTI=0;LEN=1,1;MEANALT=2.16667,2.66667;MQM=60,60;MQMR=60;NS=10;NUMALT=2;ODDS=4.06343;PAIRED=1,1;PAIREDR=0.925926;PAO=0,0;PQA=0,0;PQR=0;PRO=0;QA=611,439;QR=1066;RO=27;RPL=14,6;RPP=22.5536,3.20771;RPPR=16.6021;RPR=2,5;RUN=1,1;SAF=7,7;SAP=3.55317,4.78696;SAR=9,4;SRF=…	NAltfix	CG33144
chr2R	11179142	TGA	TGAAATATTCGAATGTTATCCGA	NA	0	0	1	1	1	1	1	1	AB=0;ABP=0;AC=8;AF=0.8;AN=10;AO=42;CIGAR=1M20I2M;DP=64;DPB=344;DPRA=7;EPP=3.21711;EPPR=6.56362;GTI=0;LEN=20;MEANALT=1;MQM=60;MQMR=60;NS=10;NUMALT=1;ODDS=4.53964;PAIRED=1;PAIREDR=1;PAO=0;PQA=0;PQR=0;PRO=0;QA=1550;QR=868;RO=22;RPL=20;RPP=3.21711;RPPR=50.7827;RPR=22;RUN=1;SAF=22;SAP=3.21711;SAR=20;SRF=8;SRP=6.56362;SRR=14;TYPE=ins;technology.ILLUMINA=1;ANN=TGAAATATTCGAATGTTATCCGA|upstream_gene_varia…	UReffix	CG33144
chr2R	12439324	AATCAG	GATCAGCGGAGATCGGAG	0	0	0	1	1	1	1	1	1	AB=0;ABP=0;AC=7;AF=0.636364;AN=11;AO=16;CIGAR=1X3M12I2M;DP=88;DPB=123.167;DPRA=2.78095;EPP=3.55317;EPPR=0;GTI=3;LEN=18;MEANALT=2.28571;MQM=60;MQMR=0;NS=11;NUMALT=1;ODDS=8.43272;PAIRED=1;PAIREDR=0;PAO=5;PQA=176;PQR=0;PRO=2;QA=634;QR=0;RO=0;RPL=3;RPP=16.582;RPPR=0;RPR=13;RUN=1;SAF=6;SAP=5.18177;SAR=10;SRF=0;SRP=0;SRR=0;TYPE=complex;technology.ILLUMINA=1;ANN=GATCAGCGGAGATCGGAG|upstream_gene_variant|…	UReffix	DUBAI
chr2R	12769411	ACA	ACAGTATTGGGTATTGCACAATAATGTTGCA	0	0	0	1	1	1	1	1	1	AB=0;ABP=0;AC=7;AF=0.636364;AN=11;AO=24;CIGAR=1M28I2M;DP=39;DPB=263;DPRA=2.66667;EPP=3.0103;EPPR=3.15506;GTI=0;LEN=28;MEANALT=1;MQM=60;MQMR=60;NS=11;NUMALT=1;ODDS=1.97414;PAIRED=0.916667;PAIREDR=0.866667;PAO=0;PQA=0;PQR=0;PRO=0;QA=779;QR=576;RO=15;RPL=5;RPP=20.744;RPPR=35.5824;RPR=19;RUN=1;SAF=13;SAP=3.37221;SAR=11;SRF=8;SRP=3.15506;SRR=7;TYPE=ins;technology.ILLUMINA=1;ANN=ACAGTATTGGGTATTGCACAATA…	UReffix	CG12374
chr2R	13060918	AGGGGGGGGGCAGCC	AGGGGGGGGGGGCAGCC	NA	0	0	1	1	1	1	1	1	AB=0;ABP=0;AC=8;AF=0.8;AN=10;AO=33;CIGAR=1M2I14M;DP=45;DPB=51.2;DPRA=5.375;EPP=22.0271;EPPR=0;GTI=1;LEN=2;MEANALT=1.875;MQM=60;MQMR=0;NS=10;NUMALT=1;ODDS=10.2793;PAIRED=1;PAIREDR=0;PAO=0;PQA=0;PQR=0;PRO=0;QA=1137;QR=0;RO=0;RPL=17;RPP=3.0761;RPPR=0;RPR=16;RUN=1;SAF=18;SAP=3.60252;SAR=15;SRF=0;SRP=0;SRR=0;TYPE=ins;technology.ILLUMINA=1;ANN=AGGGGGGGGGGGCAGCC|intron_variant|MODIFIER|FBgn0033791|FBgn0…	UReffix	Drl-2
chr2R	13071899	C	T	1	1	1	0	0	0	1	1	1	AB=0;ABP=0;AC=8;AF=0.727273;AN=11;AO=109;CIGAR=1X;DP=188;DPB=188;DPRA=0;EPP=3.50834;EPPR=7.6556;GTI=0;LEN=1;MEANALT=1;MQM=59.3761;MQMR=59.557;NS=11;NUMALT=1;ODDS=11.5414;PAIRED=0.972477;PAIREDR=0.911392;PAO=0;PQA=0;PQR=0;PRO=0;QA=4313;QR=3093;RO=79;RPL=44;RPP=11.7958;RPPR=3.25768;RPR=65;RUN=1;SAF=44;SAP=11.7958;SAR=65;SRF=31;SRP=10.954;SRR=48;TYPE=snp;technology.ILLUMINA=1;ANN=T|intron_variant|MO…	EReffix	Drl-2
chr2R	13410180	G	C	0	0	0	1	1	1	NA	1	1	AB=0;ABP=0;AC=6;AF=0.666667;AN=9;AO=13;CIGAR=1X;DP=21;DPB=21;DPRA=1.21429;EPP=31.2394;EPPR=4.09604;GTI=0;LEN=1;MEANALT=1;MQM=40;MQMR=40;NS=9;NUMALT=1;ODDS=4.0654;PAIRED=1;PAIREDR=1;PAO=0;PQA=0;PQR=0;PRO=0;QA=473;QR=272;RO=8;RPL=0;RPP=31.2394;RPPR=12.7819;RPR=13;RUN=1;SAF=0;SAP=31.2394;SAR=13;SRF=2;SRP=7.35324;SRR=6;TYPE=snp;technology.ILLUMINA=1;ANN=C|upstream_gene_variant|MODIFIER|FBgn0033836|FB…	UReffix	CG18278
chr2R	13410189	CAA	AAT	0	0	0	1	1	1	NA	1	1	AB=0;ABP=0;AC=6;AF=0.666667;AN=9;AO=12;CIGAR=1X1M1X;DP=21;DPB=21;DPRA=1.21429;EPP=14.5915;EPPR=3.32051;GTI=1;LEN=3;MEANALT=1.14286;MQM=40;MQMR=40;NS=9;NUMALT=1;ODDS=0.768008;PAIRED=1;PAIREDR=1;PAO=0;PQA=0;PQR=0;PRO=0;QA=475;QR=271;RO=7;RPL=2;RPP=14.5915;RPPR=5.80219;RPR=10;RUN=1;SAF=0;SAP=29.068;SAR=12;SRF=2;SRP=5.80219;SRR=5;TYPE=complex;technology.ILLUMINA=1;ANN=AAT|upstream_gene_variant|MODIFI…	UReffix	CG18278
chr2R	13410228	ATTTGA	ATTGA	0	0	0	1	1	1	NA	1	1	AB=0;ABP=0;AC=6;AF=0.666667;AN=9;AO=20;CIGAR=1M1D4M;DP=32;DPB=28.6667;DPRA=0;EPP=6.91895;EPPR=3.73412;GTI=1;LEN=1;MEANALT=1;MQM=40;MQMR=38.9167;NS=9;NUMALT=1;ODDS=0.20609;PAIRED=1;PAIREDR=1;PAO=0;PQA=0;PQR=0;PRO=0;QA=674;QR=477;RO=12;RPL=7;RPP=6.91895;RPPR=3.0103;RPR=13;RUN=1;SAF=0;SAP=46.4397;SAR=20;SRF=3;SRP=9.52472;SRR=9;TYPE=del;technology.ILLUMINA=1;ANN=ATTGA|upstream_gene_variant|MODIFIER|F…	UReffix	CG18278
chr2R	13410247	A	G	0	0	0	1	1	1	NA	1	1	AB=0;ABP=0;AC=6;AF=0.666667;AN=9;AO=20;CIGAR=1X;DP=35;DPB=35;DPRA=0;EPP=3.0103;EPPR=6.62942;GTI=1;LEN=1;MEANALT=1;MQM=40;MQMR=39.1333;NS=9;NUMALT=1;ODDS=0.18725;PAIRED=1;PAIREDR=1;PAO=0;PQA=0;PQR=0;PRO=0;QA=757;QR=575;RO=15;RPL=10;RPP=3.0103;RPPR=4.31318;RPR=10;RUN=1;SAF=0;SAP=46.4397;SAR=20;SRF=3;SRP=14.7363;SRR=12;TYPE=snp;technology.ILLUMINA=1;ANN=G|upstream_gene_variant|MODIFIER|FBgn0033836|F…	UReffix	CG18278
chr2R	14028575	A	T	0	0	0	1	1	1	0	0	0	AB=0;ABP=0;AC=3;AF=0.272727;AN=11;AO=38;CIGAR=1X;DP=134;DPB=134;DPRA=0.855556;EPP=5.06748;EPPR=4.45795;GTI=0;LEN=1;MEANALT=1;MQM=60;MQMR=60;NS=11;NUMALT=1;ODDS=12.9354;PAIRED=1;PAIREDR=0.979167;PAO=0;PQA=0;PQR=0;PRO=0;QA=1453;QR=3835;RO=96;RPL=22;RPP=5.06748;RPPR=5.27225;RPR=16;RUN=1;SAF=16;SAP=5.06748;SAR=22;SRF=47;SRP=3.10078;SRR=49;TYPE=snp;technology.ILLUMINA=1;ANN=T|upstream_gene_variant|MOD…	EAltfix	CG18371
chr2R	14192346	TACT	CACA	NA	1	NA	NA	0	0	NA	1	1	AB=0;ABP=0;AC=4;AF=0.666667;AN=6;AO=6;CIGAR=1X2M1X;DP=8;DPB=8.25;DPRA=1.5;EPP=4.45795;EPPR=3.0103;GTI=1;LEN=4;MEANALT=1;MQM=11.8333;MQMR=4;NS=6;NUMALT=1;ODDS=8.15745;PAIRED=1;PAIREDR=1;PAO=1;PQA=41;PQR=0;PRO=0;QA=210;QR=68;RO=2;RPL=2;RPP=4.45795;RPPR=3.0103;RPR=4;RUN=1;SAF=0;SAP=16.0391;SAR=6;SRF=0;SRP=7.35324;SRR=2;TYPE=complex;technology.ILLUMINA=1;ANN=CACA|synonymous_variant|LOW|FBgn0050069|FB…	EReffix	Sdb
chr2R	14193394	A	G	NA	1	NA	1	NA	1	NA	NA	0	AB=0;ABP=0;AC=3;AF=0.6;AN=5;AO=6;CIGAR=1X;DP=10;DPB=10;DPRA=2.66667;EPP=8.80089;EPPR=11.6962;GTI=1;LEN=1;MEANALT=1;MQM=18.6667;MQMR=8.25;NS=5;NUMALT=1;ODDS=7.92217;PAIRED=1;PAIREDR=1;PAO=0;PQA=0;PQR=0;PRO=0;QA=227;QR=164;RO=4;RPL=0;RPP=16.0391;RPPR=11.6962;RPR=6;RUN=1;SAF=5;SAP=8.80089;SAR=1;SRF=0;SRP=11.6962;SRR=4;TYPE=snp;technology.ILLUMINA=1;ANN=G|missense_variant|MODERATE|FBgn0050069|FBgn005…	NReffix	Sdb
chr2R	16724312	CTG	CTGCCATTTCAGGCATTTGTG	0	0	0	1	1	1	1	1	1	AB=0;ABP=0;AC=7;AF=0.636364;AN=11;AO=67;CIGAR=1M18I2M;DP=98;DPB=500;DPRA=0;EPP=8.4876;EPPR=3.64073;GTI=1;LEN=18;MEANALT=1;MQM=60;MQMR=60;NS=11;NUMALT=1;ODDS=3.00574;PAIRED=0.955224;PAIREDR=1;PAO=0;PQA=0;PQR=0;PRO=0;QA=2353;QR=1241;RO=31;RPL=15;RPP=47.3796;RPPR=70.3259;RPR=52;RUN=1;SAF=32;SAP=3.30199;SAR=35;SRF=17;SRP=3.64073;SRR=14;TYPE=ins;technology.ILLUMINA=1;ANN=CTGCCATTTCAGGCATTTGTG|intron_v…	UReffix	Pgant9
chr2R	16778853	T	C	0	0	0	1	1	1	0	0	0	AB=0;ABP=0;AC=3;AF=0.272727;AN=11;AO=72;CIGAR=1X;DP=151;DPB=151;DPRA=2.43038;EPP=4.9405;EPPR=6.33623;GTI=0;LEN=1;MEANALT=1;MQM=60;MQMR=60;NS=11;NUMALT=1;ODDS=17.7646;PAIRED=0.958333;PAIREDR=0.987342;PAO=0;PQA=0;PQR=0;PRO=0;QA=2904;QR=3146;RO=79;RPL=47;RPP=17.6074;RPPR=6.33623;RPR=25;RUN=1;SAF=29;SAP=8.92153;SAR=43;SRF=30;SRP=12.9331;SRR=49;TYPE=snp;technology.ILLUMINA=1;ANN=C|synonymous_variant|L…	EAltfix	Vkor
chr2R	16853786	T	A	1	1	1	0	0	0	1	1	1	AB=0;ABP=0;AC=8;AF=0.727273;AN=11;AO=63;CIGAR=1X;DP=103;DPB=103;DPRA=0.641447;EPP=3.04477;EPPR=3.22745;GTI=0;LEN=1;MEANALT=1;MQM=60;MQMR=59;NS=11;NUMALT=1;ODDS=25.9083;PAIRED=0.952381;PAIREDR=0.925;PAO=0;PQA=0;PQR=0;PRO=0;QA=2535;QR=1623;RO=40;RPL=35;RPP=4.69922;RPPR=3.0103;RPR=28;RUN=1;SAF=39;SAP=10.7656;SAR=24;SRF=29;SRP=20.5992;SRR=11;TYPE=snp;technology.ILLUMINA=1;ANN=A|upstream_gene_variant|…	EReffix	Dek
chr2R	16854417	T	A	1	1	1	0	0	0	1	1	1	AB=0;ABP=0;AC=8;AF=0.727273;AN=11;AO=97;CIGAR=1X;DP=142;DPB=142;DPRA=0.863372;EPP=3.03269;EPPR=3.46479;GTI=0;LEN=1;MEANALT=1.25;MQM=60;MQMR=60;NS=11;NUMALT=1;ODDS=45.8868;PAIRED=0.969072;PAIREDR=0.953488;PAO=0;PQA=0;PQR=0;PRO=0;QA=3533;QR=1640;RO=43;RPL=41;RPP=8.04722;RPPR=4.27278;RPR=56;RUN=1;SAF=35;SAP=19.3299;SAR=62;SRF=18;SRP=5.48477;SRR=25;TYPE=snp;technology.ILLUMINA=1;ANN=A|missense_varian…	EReffix	Fen1
chr2R	16978433	CAAAAAAACCAG	CAAAAAAAACCAG	0	0	0	1	1	1	0	0	0	AB=0;ABP=0;AC=3;AF=0.272727;AN=11;AO=16;CIGAR=1M1I11M;DP=59;DPB=60.25;DPRA=1.17073;EPP=7.89611;EPPR=6.66752;GTI=0;LEN=1;MEANALT=1.66667;MQM=60;MQMR=60;NS=11;NUMALT=1;ODDS=10.8471;PAIRED=1;PAIREDR=0.973684;PAO=0;PQA=0;PQR=0;PRO=0;QA=613;QR=1501;RO=38;RPL=7;RPP=3.55317;RPPR=5.06748;RPR=9;RUN=1;SAF=6;SAP=5.18177;SAR=10;SRF=21;SRP=3.9246;SRR=17;TYPE=ins;technology.ILLUMINA=1;ANN=CAAAAAAAACCAG|intron_…	EAltfix	Cbp53E
chr2R	17508991	G	A	1	1	1	0	0	0	1	1	1	AB=0;ABP=0;AC=8;AF=0.727273;AN=11;AO=40;CIGAR=1X;DP=59;DPB=59;DPRA=0.789474;EPP=24.725;EPPR=5.8675;GTI=0;LEN=1;MEANALT=1;MQM=60;MQMR=60;NS=11;NUMALT=1;ODDS=13.571;PAIRED=1;PAIREDR=1;PAO=0;PQA=0;PQR=0;PRO=0;QA=1536;QR=729;RO=19;RPL=22;RPP=3.87889;RPPR=3.12459;RPR=18;RUN=1;SAF=16;SAP=6.48466;SAR=24;SRF=9;SRP=3.12459;SRR=10;TYPE=snp;technology.ILLUMINA=1;ANN=A|upstream_gene_variant|MODIFIER|FBgn0085…	EReffix	CG34193
chr2R	17679625	C	T	NA	NA	1	1	NA	1	0	0	0	AB=0;ABP=0;AC=3;AF=0.428571;AN=7;AO=6;CIGAR=1X;DP=11;DPB=11;DPRA=1.8;EPP=16.0391;EPPR=6.91895;GTI=1;LEN=1;MEANALT=1;MQM=60;MQMR=57.8;NS=7;NUMALT=1;ODDS=0.968699;PAIRED=1;PAIREDR=1;PAO=0;PQA=0;PQR=0;PRO=0;QA=242;QR=205;RO=5;RPL=6;RPP=16.0391;RPPR=13.8677;RPR=0;RUN=1;SAF=0;SAP=16.0391;SAR=6;SRF=1;SRP=6.91895;SRR=4;TYPE=snp;technology.ILLUMINA=1;ANN=T|upstream_gene_variant|MODIFIER|FBgn0016059|FBgn0…	NReffix	Sema1b
chr2R	17764398	T	A	NA	0	0	1	1	1	1	1	1	AB=0;ABP=0;AC=7;AF=0.777778;AN=9;AO=23;CIGAR=1X;DP=33;DPB=33;DPRA=0;EPP=7.63648;EPPR=3.0103;GTI=0;LEN=1;MEANALT=1;MQM=60;MQMR=40;NS=9;NUMALT=1;ODDS=3.25922;PAIRED=0.913043;PAIREDR=1;PAO=0;PQA=0;PQR=0;PRO=0;QA=871;QR=410;RO=10;RPL=0;RPP=52.9542;RPPR=24.725;RPR=23;RUN=1;SAF=8;SAP=7.63648;SAR=15;SRF=5;SRP=3.0103;SRR=5;TYPE=snp;technology.ILLUMINA=1;ANN=A|3_prime_UTR_variant|MODIFIER|FBgn0027572|FBgn…	UReffix	ACOX1
chr2R	18777121	AT	TC	1	1	NA	1	1	NA	NA	NA	0	AB=0;ABP=0;AC=4;AF=0.571429;AN=7;AO=8;CIGAR=2X;DP=24;DPB=24;DPRA=0.375;EPP=4.09604;EPPR=3.0103;GTI=0;LEN=2;MEANALT=1;MQM=60;MQMR=16;NS=7;NUMALT=1;ODDS=6.23851;PAIRED=0.75;PAIREDR=1;PAO=0;PQA=0;PQR=0;PRO=0;QA=311;QR=648;RO=16;RPL=8;RPP=20.3821;RPPR=37.7539;RPR=0;RUN=1;SAF=3;SAP=4.09604;SAR=5;SRF=8;SRP=3.0103;SRR=8;TYPE=complex;technology.ILLUMINA=1;ANN=TC|upstream_gene_variant|MODIFIER|FBgn0034390…	NReffix	CG15093
chr2R	20818355	CNNNNNNNNNNNNNNNNNNNNNNNN	CAAAAAAAAAAAAAAAAATAGGAAA	1	1	NA	NA	NA	1	NA	NA	0	AB=0;ABP=0;AC=3;AF=0.6;AN=5;AO=4;CIGAR=1M24X;DP=8;DPB=8.08;DPRA=2;EPP=5.18177;EPPR=0;GTI=1;LEN=24;MEANALT=1.33333;MQM=60;MQMR=0;NS=5;NUMALT=1;ODDS=6.88404;PAIRED=1;PAIREDR=0;PAO=0;PQA=0;PQR=0;PRO=0;QA=160;QR=0;RO=0;RPL=0;RPP=11.6962;RPPR=0;RPR=4;RUN=1;SAF=3;SAP=5.18177;SAR=1;SRF=0;SRP=0;SRR=0;TYPE=mnp;technology.ILLUMINA=1;ANN=CAAAAAAAAAAAAAAAAATAGGAAA|downstream_gene_variant|MODIFIER|FBgn0011674…	NReffix	insc
chr2R	21687755	CAA	TAG	NA	0	NA	1	1	1	1	1	1	AB=0;ABP=0;AC=7;AF=0.777778;AN=9;AO=20;CIGAR=1X1M1X;DP=32;DPB=32;DPRA=0.875;EPP=9.95901;EPPR=3.0103;GTI=0;LEN=3;MEANALT=1;MQM=60;MQMR=40;NS=9;NUMALT=1;ODDS=9.44143;PAIRED=1;PAIREDR=1;PAO=0;PQA=0;PQR=0;PRO=0;QA=795;QR=488;RO=12;RPL=5;RPP=13.8677;RPPR=29.068;RPR=15;RUN=1;SAF=9;SAP=3.44459;SAR=11;SRF=6;SRP=3.0103;SRR=6;TYPE=complex;technology.ILLUMINA=1;ANN=TAG|upstream_gene_variant|MODIFIER|FBgn000…	UReffix	Tbp
chr2R	23209436	CTA	CTACTCTGATACTCAAATAAATA	1	1	1	0	0	0	1	1	1	AB=0;ABP=0;AC=7;AF=0.636364;AN=11;AO=23;CIGAR=1M20I2M;DP=43;DPB=196.333;DPRA=0;EPP=3.10471;EPPR=5.8675;GTI=0;LEN=20;MEANALT=1.09091;MQM=59.3478;MQMR=60;NS=11;NUMALT=1;ODDS=2.88968;PAIRED=0.956522;PAIREDR=0.947368;PAO=0;PQA=0;PQR=0;PRO=0;QA=695;QR=763;RO=19;RPL=9;RPP=5.3706;RPPR=44.2683;RPR=14;RUN=1;SAF=17;SAP=14.4341;SAR=6;SRF=12;SRP=5.8675;SRR=7;TYPE=ins;technology.ILLUMINA=1;ANN=CTACTCTGATACTCA…	EReffix	LS2
chr2R	23767327	ATA	ATATTATGTGCTCTGAGTA	NA	0	0	1	1	1	1	1	1	AB=0;ABP=0;AC=8;AF=0.8;AN=10;AO=46;CIGAR=1M16I2M;DP=64;DPB=309.333;DPRA=0;EPP=4.70971;EPPR=4.31318;GTI=1;LEN=16;MEANALT=1.2;MQM=59.8478;MQMR=60;NS=10;NUMALT=1;ODDS=0.179444;PAIRED=1;PAIREDR=1;PAO=0;PQA=0;PQR=0;PRO=0;QA=1653;QR=582;RO=15;RPL=28;RPP=7.73089;RPPR=35.5824;RPR=18;RUN=1;SAF=24;SAP=3.19912;SAR=22;SRF=9;SRP=4.31318;SRR=6;TYPE=ins;technology.ILLUMINA=1;ANN=ATATTATGTGCTCTGAGTA|splice_regio…	UReffix	sona
chr3L	1033637	ACT	ACTATTAGTACCACTGATTGATGATCAGTGGCT	1	1	1	0	NA	NA	0	0	0	AB=0;ABP=0;AC=3;AF=0.333333;AN=9;AO=8;CIGAR=1M30I2M;DP=20;DPB=110;DPRA=2;EPP=7.35324;EPPR=5.18177;GTI=0;LEN=30;MEANALT=1.33333;MQM=57.125;MQMR=60;NS=9;NUMALT=1;ODDS=1.6761;PAIRED=1;PAIREDR=1;PAO=0;PQA=0;PQR=0;PRO=0;QA=264;QR=351;RO=9;RPL=2;RPP=7.35324;RPPR=22.5536;RPR=6;RUN=1;SAF=6;SAP=7.35324;SAR=2;SRF=3;SRP=5.18177;SRR=6;TYPE=ins;technology.ILLUMINA=1;ANN=ACTATTAGTACCACTGATTGATGATCAGTGGCT|upstr…	UAltfix	CG9205
chr3L	1059885	ACCCCCCTCCCTCCCAT	ATCCCCCCCCCCCCCTCCCAT	NA	1	NA	1	NA	1	NA	NA	0	AB=0;ABP=0;AC=3;AF=0.6;AN=5;AO=8;CIGAR=1M4I6M1X9M;DP=19;DPB=22.9412;DPRA=1.44444;EPP=7.35324;EPPR=0;GTI=1;LEN=21;MEANALT=2.33333;MQM=60;MQMR=0;NS=5;NUMALT=1;ODDS=6.678;PAIRED=1;PAIREDR=0;PAO=1;PQA=22;PQR=0;PRO=0;QA=141;QR=0;RO=0;RPL=6;RPP=7.35324;RPPR=0;RPR=2;RUN=1;SAF=0;SAP=20.3821;SAR=8;SRF=0;SRP=0;SRR=0;TYPE=complex;technology.ILLUMINA=1;ANN=TCCCCCCCCCCCCCTCCCAT|intron_variant|MODIFIER|FBgn000…	NReffix	bab1
chr3L	3142805	CATA	CATATA	1	1	NA	0	0	NA	NA	NA	1	AB=0;ABP=0;AC=4;AF=0.666667;AN=6;AO=6;CIGAR=1M2I3M;DP=8;DPB=11;DPRA=1.5;EPP=3.0103;EPPR=0;GTI=1;LEN=2;MEANALT=1;MQM=60;MQMR=0;NS=6;NUMALT=1;ODDS=7.30854;PAIRED=1;PAIREDR=0;PAO=0;PQA=0;PQR=0;PRO=0;QA=237;QR=0;RO=0;RPL=0;RPP=16.0391;RPPR=0;RPR=6;RUN=1;SAF=3;SAP=3.0103;SAR=3;SRF=0;SRP=0;SRR=0;TYPE=ins;technology.ILLUMINA=1;ANN=CATATA|upstream_gene_variant|MODIFIER|FBgn0035400|FBgn0035400|transcript|…	EReffix	CG11537
chr3L	4741376	CGT	CGTTGGGAGCTGGATGTTGGTAGT	1	1	1	0	0	0	1	1	1	AB=0;ABP=0;AC=7;AF=0.636364;AN=11;AO=38;CIGAR=1M21I2M;DP=66;DPB=332;DPRA=0;EPP=8.7247;EPPR=12.0581;GTI=1;LEN=21;MEANALT=1.18182;MQM=60;MQMR=60;NS=11;NUMALT=1;ODDS=0.851031;PAIRED=1;PAIREDR=1;PAO=0;PQA=0;PQR=0;PRO=0;QA=1273;QR=913;RO=24;RPL=16;RPP=5.06748;RPPR=55.1256;RPR=22;RUN=1;SAF=18;SAP=3.23888;SAR=20;SRF=17;SRP=12.0581;SRR=7;TYPE=ins;technology.ILLUMINA=1;ANN=CGTTGGGAGCTGGATGTTGGTAGT|upstrea…	EReffix	lncRNA:CR45983
chr3L	5420206	C	G	NA	NA	1	0	0	NA	1	NA	1	AB=0;ABP=0;AC=4;AF=0.666667;AN=6;AO=6;CIGAR=1X;DP=12;DPB=12;DPRA=1;EPP=4.45795;EPPR=4.45795;GTI=0;LEN=1;MEANALT=1;MQM=41.1667;MQMR=49.3333;NS=6;NUMALT=1;ODDS=5.18049;PAIRED=1;PAIREDR=1;PAO=0;PQA=0;PQR=0;PRO=0;QA=222;QR=246;RO=6;RPL=0;RPP=16.0391;RPPR=16.0391;RPR=6;RUN=1;SAF=2;SAP=4.45795;SAR=4;SRF=4;SRP=4.45795;SRR=2;TYPE=snp;technology.ILLUMINA=1;ANN=G|upstream_gene_variant|MODIFIER|FBgn0085420|…	EReffix	DIP-δ
chr3L	6193395	AAT	AATTATTTATAGGCAGCCAAGTCATAAGTTCAATTGTGCAT	1	1	1	0	0	0	0	NA	0	AB=0;ABP=0;AC=3;AF=0.333333;AN=9;AO=9;CIGAR=1M38I2M;DP=23;DPB=137;DPRA=3.33333;EPP=14.8328;EPPR=3.63072;GTI=1;LEN=38;MEANALT=1;MQM=60;MQMR=60;NS=9;NUMALT=1;ODDS=2.97504;PAIRED=1;PAIREDR=0.928571;PAO=0;PQA=0;PQR=0;PRO=0;QA=361;QR=548;RO=14;RPL=1;RPP=14.8328;RPPR=33.4109;RPR=8;RUN=1;SAF=9;SAP=22.5536;SAR=0;SRF=8;SRP=3.63072;SRR=6;TYPE=ins;technology.ILLUMINA=1;ANN=AATTATTTATAGGCAGCCAAGTCATAAGTTCAAT…	UAltfix	FBgn0022935
chr3L	7679619	T	C	1	1	1	NA	0	0	0	0	0	AB=0;ABP=0;AC=3;AF=0.3;AN=10;AO=8;CIGAR=1X;DP=29;DPB=29;DPRA=0.8125;EPP=7.35324;EPPR=3.94093;GTI=1;LEN=1;MEANALT=1;MQM=21.375;MQMR=31.7143;NS=10;NUMALT=1;ODDS=1.11708;PAIRED=1;PAIREDR=1;PAO=0;PQA=0;PQR=0;PRO=0;QA=324;QR=766;RO=21;RPL=0;RPP=20.3821;RPPR=32.8939;RPR=8;RUN=1;SAF=6;SAP=7.35324;SAR=2;SRF=10;SRP=3.1137;SRR=11;TYPE=snp;technology.ILLUMINA=1;ANN=C|synonymous_variant|LOW|FBgn0261788|FBgn0…	UAltfix	Ank2
chr3L	10248680	A	T	1	NA	1	0	NA	0	1	1	1	AB=0;ABP=0;AC=7;AF=0.777778;AN=9;AO=18;CIGAR=1X;DP=20;DPB=20;DPRA=2.57143;EPP=20.3821;EPPR=5.18177;GTI=1;LEN=1;MEANALT=1;MQM=60;MQMR=60;NS=9;NUMALT=1;ODDS=2.77024;PAIRED=1;PAIREDR=1;PAO=0;PQA=0;PQR=0;PRO=0;QA=553;QR=32;RO=1;RPL=14;RPP=15.074;RPPR=5.18177;RPR=4;RUN=1;SAF=11;SAP=4.9405;SAR=7;SRF=0;SRP=5.18177;SRR=1;TYPE=snp;technology.ILLUMINA=1;ANN=T|upstream_gene_variant|MODIFIER|FBgn0036078|FBgn…	EReffix	Or67C
chr3L	10503299	C	A	1	1	1	0	0	0	1	1	1	AB=0;ABP=0;AC=8;AF=0.727273;AN=11;AO=39;CIGAR=1X;DP=65;DPB=65;DPRA=1.525;EPP=7.52028;EPPR=3.0103;GTI=0;LEN=1;MEANALT=1;MQM=60;MQMR=35.8462;NS=11;NUMALT=1;ODDS=0.0738191;PAIRED=1;PAIREDR=1;PAO=0;PQA=0;PQR=0;PRO=0;QA=1581;QR=1049;RO=26;RPL=20;RPP=3.06598;RPPR=59.4686;RPR=19;RUN=1;SAF=21;SAP=3.51141;SAR=18;SRF=13;SRP=3.0103;SRR=13;TYPE=snp;technology.ILLUMINA=1;ANN=A|intron_variant|MODIFIER|FBgn0052…	EReffix	Rbfox1
chr3L	10799174	GAATATTTCCAACA	GAATATTTCCAACAATATTTCCAACA	NA	0	0	1	1	1	1	1	1	AB=0;ABP=0;AC=7;AF=0.7;AN=10;AO=22;CIGAR=1M12I13M;DP=39;DPB=61.2857;DPRA=3;EPP=3.0103;EPPR=3.87889;GTI=0;LEN=12;MEANALT=1.75;MQM=60;MQMR=60;NS=10;NUMALT=1;ODDS=2.51982;PAIRED=1;PAIREDR=1;PAO=0;PQA=0;PQR=0;PRO=0;QA=772;QR=402;RO=10;RPL=9;RPP=4.58955;RPPR=24.725;RPR=13;RUN=1;SAF=10;SAP=3.40511;SAR=12;SRF=4;SRP=3.87889;SRR=6;TYPE=ins;technology.ILLUMINA=1;ANN=GAATATTTCCAACAATATTTCCAACA|upstream_gene…	UReffix	CG12523
chr3L	11183517	T	C	0	0	0	1	1	1	0	0	0	AB=0;ABP=0;AC=3;AF=0.3;AN=10;AO=6;CIGAR=1X;DP=20;DPB=20;DPRA=1.83333;EPP=4.45795;EPPR=5.49198;GTI=2;LEN=1;MEANALT=1;MQM=60;MQMR=60;NS=10;NUMALT=1;ODDS=1.09523;PAIRED=0.833333;PAIREDR=1;PAO=0;PQA=0;PQR=0;PRO=0;QA=226;QR=545;RO=14;RPL=5;RPP=8.80089;RPPR=12.937;RPR=1;RUN=1;SAF=3;SAP=3.0103;SAR=3;SRF=8;SRP=3.63072;SRR=6;TYPE=snp;technology.ILLUMINA=1;ANN=C|intron_variant|MODIFIER|FBgn0036144|FBgn0036…	EAltfix	GlcAT-P
chr3L	11477888	CTTTTTTTTTTTTTTTGGGCGTG	CTTTTTTTTTTTTTTTTGGGCGTG	1	1	1	1	1	1	0	0	0	AB=0;ABP=0;AC=7;AF=0.636364;AN=11;AO=31;CIGAR=1M1I22M;DP=85;DPB=88.8696;DPRA=0;EPP=28.2974;EPPR=5.18177;GTI=1;LEN=1;MEANALT=3.63636;MQM=59.9677;MQMR=60;NS=11;NUMALT=1;ODDS=0.341854;PAIRED=1;PAIREDR=1;PAO=0;PQA=0;PQR=0;PRO=0;QA=1140;QR=601;RO=16;RPL=21;RPP=11.486;RPPR=3.55317;RPR=10;RUN=1;SAF=14;SAP=3.64073;SAR=17;SRF=7;SRP=3.55317;SRR=9;TYPE=ins;technology.ILLUMINA=1;ANN=CTTTTTTTTTTTTTTTTGGGCGTG|…	NReffix	asRNA:CR46049
chr3L	11753378	C	A	NA	0	0	NA	1	1	1	1	1	AB=0;ABP=0;AC=7;AF=0.777778;AN=9;AO=19;CIGAR=1X;DP=23;DPB=23;DPRA=1.3125;EPP=3.12459;EPPR=3.0103;GTI=0;LEN=1;MEANALT=1;MQM=60;MQMR=40;NS=9;NUMALT=1;ODDS=4.89987;PAIRED=1;PAIREDR=1;PAO=0;PQA=0;PQR=0;PRO=0;QA=748;QR=164;RO=4;RPL=2;RPP=28.7251;RPPR=11.6962;RPR=17;RUN=1;SAF=11;SAP=4.03889;SAR=8;SRF=2;SRP=3.0103;SRR=2;TYPE=snp;technology.ILLUMINA=1;ANN=A|downstream_gene_variant|MODIFIER|FBgn0041231|FB…	UReffix	Gr68a
chr3L	12477691	TTA	TTAATGTATA	1	NA	1	NA	0	0	NA	1	1	AB=0;ABP=0;AC=6;AF=0.75;AN=8;AO=23;CIGAR=1M7I2M;DP=36;DPB=89.6667;DPRA=0;EPP=18.9659;EPPR=16.5402;GTI=1;LEN=7;MEANALT=1;MQM=60;MQMR=60;NS=8;NUMALT=1;ODDS=3.43572;PAIRED=0.869565;PAIREDR=1;PAO=0;PQA=0;PQR=0;PRO=0;QA=885;QR=533;RO=13;RPL=2;RPP=37.093;RPPR=31.2394;RPR=21;RUN=1;SAF=20;SAP=30.2953;SAR=3;SRF=2;SRP=16.5402;SRR=11;TYPE=ins;technology.ILLUMINA=1;ANN=TTAATGTATA|upstream_gene_variant|MODIFI…	EReffix	CG33725
chr3L	12974600	TGC	TGCTGGGC	0	0	0	1	1	1	0	0	0	AB=0;ABP=0;AC=3;AF=0.3;AN=10;AO=18;CIGAR=1M5I2M;DP=47;DPB=77;DPRA=3.6;EPP=3.0103;EPPR=3.68421;GTI=2;LEN=5;MEANALT=1;MQM=56.3333;MQMR=60;NS=10;NUMALT=1;ODDS=0.00647692;PAIRED=1;PAIREDR=0.965517;PAO=0;PQA=0;PQR=0;PRO=0;QA=693;QR=1107;RO=29;RPL=0;RPP=42.0968;RPPR=65.983;RPR=18;RUN=1;SAF=9;SAP=3.0103;SAR=9;SRF=13;SRP=3.68421;SRR=16;TYPE=ins;technology.ILLUMINA=1;ANN=TGCTGGGC|upstream_gene_variant|MOD…	EAltfix	CG33725
chr3L	14327656	ATTTTTTTTTTACAG	ATTTTTTTTTTTTTACAG	0	0	NA	1	1	1	1	1	1	AB=0;ABP=0;AC=8;AF=0.8;AN=10;AO=45;CIGAR=1M3I14M;DP=56;DPB=67.4;DPRA=3.25;EPP=6.91895;EPPR=0;GTI=1;LEN=3;MEANALT=1.875;MQM=60;MQMR=0;NS=10;NUMALT=1;ODDS=9.75186;PAIRED=1;PAIREDR=0;PAO=0;PQA=0;PQR=0;PRO=0;QA=1622;QR=0;RO=0;RPL=31;RPP=16.956;RPPR=0;RPR=14;RUN=1;SAF=19;SAP=5.37479;SAR=26;SRF=0;SRP=0;SRR=0;TYPE=ins;technology.ILLUMINA=1;ANN=ATTTTTTTTTTTTTACAG|upstream_gene_variant|MODIFIER|FBgn026638…	UReffix	CG10748
chr3L	17375107	CAAAAAAAAAAAAAAATAAGACACG	CAAAAAAAAAAAAAAAAATAAGACACG	0	0	0	1	1	1	1	1	1	AB=0;ABP=0;AC=7;AF=0.7;AN=10;AO=15;CIGAR=1M2I24M;DP=31;DPB=33.44;DPRA=2.22857;EPP=4.31318;EPPR=5.18177;GTI=2;LEN=2;MEANALT=2.28571;MQM=60;MQMR=60;NS=10;NUMALT=1;ODDS=0.401736;PAIRED=1;PAIREDR=1;PAO=0;PQA=0;PQR=0;PRO=0;QA=422;QR=40;RO=1;RPL=10;RPP=6.62942;RPPR=5.18177;RPR=5;RUN=1;SAF=11;SAP=10.1038;SAR=4;SRF=0;SRP=5.18177;SRR=1;TYPE=ins;technology.ILLUMINA=1;ANN=CAAAAAAAAAAAAAAAAATAAGACACG|downstr…	UReffix	CG13728
chr3L	17952242	GTTTTTTTTTTAATGG	GTTTTTTTTTTTAATGG	NA	0	0	1	1	1	1	1	1	AB=0;ABP=0;AC=8;AF=0.8;AN=10;AO=33;CIGAR=1M1I15M;DP=40;DPB=42.75;DPRA=2.25;EPP=6.23461;EPPR=0;GTI=1;LEN=1;MEANALT=1.375;MQM=60;MQMR=0;NS=10;NUMALT=1;ODDS=8.48753;PAIRED=0.969697;PAIREDR=0;PAO=0;PQA=0;PQR=0;PRO=0;QA=1170;QR=0;RO=0;RPL=25;RPP=22.0271;RPPR=0;RPR=8;RUN=1;SAF=9;SAP=17.8158;SAR=24;SRF=0;SRP=0;SRR=0;TYPE=ins;technology.ILLUMINA=1;ANN=GTTTTTTTTTTTAATGG|3_prime_UTR_variant|MODIFIER|FBgn00…	UReffix	CG13728
chr3L	17977321	TTC	TTCAATTTTGCTTGGGGGAGGTGTC	0	0	0	1	1	1	1	1	1	AB=0;ABP=0;AC=7;AF=0.636364;AN=11;AO=42;CIGAR=1M22I2M;DP=59;DPB=374.333;DPRA=4.14815;EPP=16.2459;EPPR=7.89611;GTI=1;LEN=22;MEANALT=1.11111;MQM=60;MQMR=60;NS=11;NUMALT=1;ODDS=1.59376;PAIRED=1;PAIREDR=1;PAO=0;PQA=0;PQR=0;PRO=0;QA=1423;QR=616;RO=16;RPL=21;RPP=3.0103;RPPR=37.7539;RPR=21;RUN=1;SAF=16;SAP=8.18047;SAR=26;SRF=5;SRP=7.89611;SRR=11;TYPE=ins;technology.ILLUMINA=1;ANN=TTCAATTTTGCTTGGGGGAGGTG…	UReffix	lncRNA:CR45921
chr3L	21322889	TTC	TTCTTTGAATGTTATATGTTCAAGTC	1	1	1	0	0	0	0	0	0	AB=0;ABP=0;AC=3;AF=0.272727;AN=11;AO=38;CIGAR=1M23I2M;DP=111;DPB=402.333;DPRA=0;EPP=25.8679;EPPR=28.0269;GTI=0;LEN=23;MEANALT=1;MQM=60;MQMR=60;NS=11;NUMALT=1;ODDS=3.44975;PAIRED=0.973684;PAIREDR=0.986301;PAO=0;PQA=0;PQR=0;PRO=0;QA=1257;QR=2931;RO=73;RPL=14;RPP=8.7247;RPPR=161.528;RPR=24;RUN=1;SAF=11;SAP=17.6392;SAR=27;SRF=22;SRP=28.0269;SRR=51;TYPE=ins;technology.ILLUMINA=1;ANN=TTCTTTGAATGTTATATG…	UAltfix	Pc
chr3L	23042808	G	T	NA	NA	1	0	0	NA	1	1	1	AB=0;ABP=0;AC=5;AF=0.625;AN=8;AO=9;CIGAR=1X;DP=21;DPB=21;DPRA=2;EPP=9.04217;EPPR=29.068;GTI=0;LEN=1;MEANALT=1;MQM=25.3333;MQMR=12.25;NS=8;NUMALT=1;ODDS=3.35505;PAIRED=1;PAIREDR=1;PAO=0;PQA=0;PQR=0;PRO=0;QA=369;QR=421;RO=12;RPL=9;RPP=22.5536;RPPR=3.73412;RPR=0;RUN=1;SAF=2;SAP=9.04217;SAR=7;SRF=7;SRP=3.73412;SRR=5;TYPE=snp;technology.ILLUMINA=1;ANN=T|downstream_gene_variant|MODIFIER|FBgn0262509|FBg…	EReffix	nrm
chr3L	23654828	ACTGCC	TCTGTA	1	1	1	0	0	0	0	0	0	AB=0;ABP=0;AC=3;AF=0.272727;AN=11;AO=63;CIGAR=1X3M2X;DP=151;DPB=152.167;DPRA=0;EPP=3.04477;EPPR=3.109;GTI=0;LEN=6;MEANALT=1;MQM=52;MQMR=60;NS=11;NUMALT=1;ODDS=6.81826;PAIRED=0.571429;PAIREDR=0.75;PAO=7;PQA=283;PQR=0;PRO=0;QA=2437;QR=3534;RO=88;RPL=27;RPP=5.80219;RPPR=7.84676;RPR=36;RUN=1;SAF=27;SAP=5.80219;SAR=36;SRF=38;SRP=6.56362;SRR=50;TYPE=complex;technology.ILLUMINA=1;ANN=TCTGTA|intron_varia…	UAltfix	AGO3
chr3L	23654849	ATTGACT	GTTGCCC	1	1	1	0	0	0	0	0	0	AB=0;ABP=0;AC=4;AF=0.363636;AN=11;AO=40;CIGAR=1X3M1X1M1X;DP=129;DPB=129.714;DPRA=0;EPP=3.22745;EPPR=24.0012;GTI=1;LEN=7;MEANALT=1.18182;MQM=51.7;MQMR=60;NS=11;NUMALT=1;ODDS=0.0852054;PAIRED=0.575;PAIREDR=0.781609;PAO=5;PQA=201;PQR=0;PRO=0;QA=1580;QR=3465;RO=87;RPL=38;RPP=73.366;RPPR=5.03202;RPR=2;RUN=1;SAF=17;SAP=4.96463;SAR=23;SRF=44;SRP=3.03526;SRR=43;TYPE=complex;technology.ILLUMINA=1;ANN=GTTG…	UAltfix	AGO3
chr3L	24086393	C	T	NA	NA	0	1	1	1	0	NA	0	AB=0;ABP=0;AC=4;AF=0.5;AN=8;AO=9;CIGAR=1X;DP=15;DPB=15;DPRA=1.65;EPP=9.04217;EPPR=3.0103;GTI=1;LEN=1;MEANALT=1;MQM=29.2222;MQMR=36;NS=8;NUMALT=1;ODDS=1.47914;PAIRED=1;PAIREDR=1;PAO=0;PQA=0;PQR=0;PRO=0;QA=319;QR=242;RO=6;RPL=4;RPP=3.25157;RPPR=16.0391;RPR=5;RUN=1;SAF=7;SAP=9.04217;SAR=2;SRF=3;SRP=3.0103;SRR=3;TYPE=snp;technology.ILLUMINA=1;ANN=T|intron_variant|MODIFIER|FBgn0011288|FBgn0011288|tran…	EAltfix	Snap25
chr3L	24565144	G	A	1	1	1	0	0	0	0	0	0	AB=0;ABP=0;AC=4;AF=0.363636;AN=11;AO=77;CIGAR=1X;DP=181;DPB=181;DPRA=1.54545;EPP=9.35551;EPPR=9.77527;GTI=1;LEN=1;MEANALT=1;MQM=59.2078;MQMR=60;NS=11;NUMALT=1;ODDS=3.29508;PAIRED=0.792208;PAIREDR=1;PAO=0;PQA=0;PQR=0;PRO=0;QA=3049;QR=4120;RO=104;RPL=0;RPP=170.214;RPPR=13.116;RPR=77;RUN=1;SAF=46;SAP=9.35551;SAR=31;SRF=60;SRP=8.35546;SRR=44;TYPE=snp;technology.ILLUMINA=1;ANN=A|intergenic_region|MODI…	UAltfix	CR41597
chr3L	24862757	CC	CA	0	0	0	1	1	1	0	0	0	AB=0;ABP=0;AC=4;AF=0.363636;AN=11;AO=100;CIGAR=1M1X;DP=194;DPB=194.5;DPRA=0;EPP=37.7539;EPPR=3.1027;GTI=0;LEN=1;MEANALT=1;MQM=36.39;MQMR=58.6383;NS=11;NUMALT=1;ODDS=1.19598;PAIRED=0.72;PAIREDR=0.957447;PAO=1;PQA=41;PQR=0;PRO=0;QA=4062;QR=3648;RO=94;RPL=0;RPP=220.158;RPPR=6.33681;RPR=100;RUN=1;SAF=70;SAP=37.7539;SAR=30;SRF=43;SRP=4.48875;SRR=51;TYPE=snp;technology.ILLUMINA=1;ANN=CA|intergenic_regi…	EAltfix	scro
chr3L	24886582	T	C	1	1	1	0	0	0	0	0	0	AB=0;ABP=0;AC=3;AF=0.272727;AN=11;AO=53;CIGAR=1X;DP=146;DPB=146;DPRA=0;EPP=5.01789;EPPR=5.83555;GTI=2;LEN=1;MEANALT=1;MQM=45.2075;MQMR=58.1505;NS=11;NUMALT=1;ODDS=2.38952;PAIRED=0.773585;PAIREDR=0.763441;PAO=0;PQA=0;PQR=0;PRO=0;QA=2117;QR=3710;RO=93;RPL=12;RPP=37.4671;RPPR=3.22044;RPR=41;RUN=1;SAF=20;SAP=9.93443;SAR=33;SRF=39;SRP=8.26386;SRR=54;TYPE=snp;technology.ILLUMINA=1;ANN=C|intergenic_regi…	UAltfix	scro
chr3L	24895723	CATACCATTCAG	CG	1	1	1	0	0	0	0	0	0	AB=0;ABP=0;AC=4;AF=0.363636;AN=11;AO=68;CIGAR=1M10D1M;DP=152;DPB=95.3333;DPRA=0;EPP=31.7504;EPPR=3.66436;GTI=0;LEN=10;MEANALT=1.09091;MQM=32.9559;MQMR=60;NS=11;NUMALT=1;ODDS=1.38291;PAIRED=0.794118;PAIREDR=0.975904;PAO=0;PQA=0;PQR=0;PRO=0;QA=2452;QR=3261;RO=83;RPL=65;RPP=125.762;RPPR=14.5479;RPR=3;RUN=1;SAF=50;SAP=35.7101;SAR=18;SRF=54;SRP=19.3617;SRR=29;TYPE=del;technology.ILLUMINA=1;ANN=CG|inte…	UAltfix	scro
chr3L	24895759	G	C	1	1	1	0	0	0	0	0	0	AB=0;ABP=0;AC=4;AF=0.363636;AN=11;AO=63;CIGAR=1X;DP=158;DPB=158;DPRA=0;EPP=40.5458;EPPR=6.33681;GTI=1;LEN=1;MEANALT=1.09091;MQM=33.4444;MQMR=60;NS=11;NUMALT=1;ODDS=0.405231;PAIRED=0.809524;PAIREDR=0.978723;PAO=0;PQA=0;PQR=0;PRO=0;QA=2504;QR=3717;RO=94;RPL=63;RPP=139.813;RPPR=6.33681;RPR=0;RUN=1;SAF=48;SAP=40.5458;SAR=15;SRF=62;SRP=23.801;SRR=32;TYPE=snp;technology.ILLUMINA=1;ANN=C|intergenic_regi…	UAltfix	scro
chr3L	24917513	A	G	0	0	0	1	1	1	0	0	0	AB=0;ABP=0;AC=3;AF=0.272727;AN=11;AO=49;CIGAR=1X;DP=100;DPB=100;DPRA=3.23333;EPP=10.4997;EPPR=15.8176;GTI=0;LEN=1;MEANALT=1.2;MQM=60;MQMR=60;NS=11;NUMALT=1;ODDS=1.77265;PAIRED=0.877551;PAIREDR=0.795918;PAO=0;PQA=0;PQR=0;PRO=0;QA=1934;QR=1945;RO=49;RPL=39;RPP=40.2799;RPPR=26.4533;RPR=10;RUN=1;SAF=18;SAP=10.4997;SAR=31;SRF=17;SRP=12.9813;SRR=32;TYPE=snp;technology.ILLUMINA=1;ANN=G|intergenic_region…	EAltfix	scro
chr3L	25473231	T	G	NA	1	1	1	NA	NA	0	NA	0	AB=0;ABP=0;AC=4;AF=0.571429;AN=7;AO=8;CIGAR=1X;DP=11;DPB=11;DPRA=1.8;EPP=7.35324;EPPR=9.52472;GTI=0;LEN=1;MEANALT=1;MQM=21.5;MQMR=20.6667;NS=7;NUMALT=1;ODDS=0.161443;PAIRED=0.5;PAIREDR=1;PAO=0;PQA=0;PQR=0;PRO=0;QA=320;QR=123;RO=3;RPL=8;RPP=20.3821;RPPR=9.52472;RPR=0;RUN=1;SAF=6;SAP=7.35324;SAR=2;SRF=0;SRP=9.52472;SRR=3;TYPE=snp;technology.ILLUMINA=1;ANN=G|intron_variant|MODIFIER|FBgn0267429|FBgn0…	NReffix	lovit
chr3L	25913648	G	C	1	1	1	0	0	0	1	1	1	AB=0;ABP=0;AC=7;AF=0.636364;AN=11;AO=110;CIGAR=1X;DP=173;DPB=173;DPRA=0;EPP=14.3809;EPPR=6.62942;GTI=0;LEN=1;MEANALT=1.27273;MQM=32.2818;MQMR=58.6833;NS=11;NUMALT=1;ODDS=1.98164;PAIRED=0.6;PAIREDR=0.933333;PAO=0;PQA=0;PQR=0;PRO=0;QA=4271;QR=2342;RO=60;RPL=27;RPP=64.917;RPPR=3.15506;RPR=83;RUN=1;SAF=52;SAP=3.72096;SAR=58;SRF=30;SRP=3.0103;SRR=30;TYPE=snp;technology.ILLUMINA=1;ANN=C|intron_variant|…	EReffix	l(3)80Fg
chr3L	26290315	C	T	1	1	1	0	0	0	0	0	0	AB=0;ABP=0;AC=3;AF=0.272727;AN=11;AO=61;CIGAR=1X;DP=136;DPB=136;DPRA=0;EPP=28.9612;EPPR=11.3777;GTI=0;LEN=1;MEANALT=1;MQM=48.9344;MQMR=60;NS=11;NUMALT=1;ODDS=0.833461;PAIRED=0.377049;PAIREDR=0.973333;PAO=0;PQA=0;PQR=0;PRO=0;QA=2449;QR=2997;RO=75;RPL=33;RPP=3.90025;RPPR=7.90335;RPR=28;RUN=1;SAF=32;SAP=3.33068;SAR=29;SRF=29;SRP=11.3777;SRR=46;TYPE=snp;technology.ILLUMINA=1;ANN=T|intergenic_region|M…	UAltfix	CG40160
chr3L	27058535	CAAAAAAAAAACTG	CAAAAAAAAAAACTG	NA	1	NA	NA	0	0	NA	1	1	AB=0;ABP=0;AC=5;AF=0.714286;AN=7;AO=9;CIGAR=1M1I13M;DP=11;DPB=11.7857;DPRA=1.66667;EPP=5.18177;EPPR=5.18177;GTI=0;LEN=1;MEANALT=1;MQM=40;MQMR=40;NS=7;NUMALT=1;ODDS=3.45509;PAIRED=1;PAIREDR=1;PAO=0;PQA=0;PQR=0;PRO=0;QA=302;QR=41;RO=1;RPL=6;RPP=5.18177;RPPR=5.18177;RPR=3;RUN=1;SAF=0;SAP=22.5536;SAR=9;SRF=0;SRP=5.18177;SRR=1;TYPE=ins;technology.ILLUMINA=1;ANN=CAAAAAAAAAAACTG|intergenic_region|MODIFI…	EReffix	CG42598
chr3R	100298	TAAGCA	TAAGCT	NA	0	0	1	1	1	NA	1	1	AB=0;ABP=0;AC=7;AF=0.777778;AN=9;AO=19;CIGAR=5M1X;DP=34;DPB=34.3333;DPRA=1.29167;EPP=36.0395;EPPR=7.35324;GTI=0;LEN=1;MEANALT=1.375;MQM=29.3684;MQMR=17;NS=9;NUMALT=1;ODDS=5.25672;PAIRED=0.368421;PAIREDR=1;PAO=0.333333;PQA=13;PQR=13;PRO=0.333333;QA=737;QR=314;RO=8;RPL=8;RPP=4.03889;RPPR=7.35324;RPR=11;RUN=1;SAF=7;SAP=5.8675;SAR=12;SRF=8;SRP=20.3821;SRR=0;TYPE=snp;technology.ILLUMINA=1;ANN=TAAGCT|i…	UReffix	Myo81F
chr3R	1863291	G	T	1	1	1	0	0	0	0	0	0	AB=0;ABP=0;AC=4;AF=0.363636;AN=11;AO=35;CIGAR=1X;DP=100;DPB=100;DPRA=1.01111;EPP=3.07234;EPPR=3.55317;GTI=1;LEN=1;MEANALT=1.1;MQM=52.7714;MQMR=60;NS=11;NUMALT=1;ODDS=1.72951;PAIRED=0.714286;PAIREDR=0.9375;PAO=0;PQA=0;PQR=0;PRO=0;QA=1397;QR=2568;RO=64;RPL=35;RPP=79.0118;RPPR=3.14602;RPR=0;RUN=1;SAF=18;SAP=3.07234;SAR=17;SRF=29;SRP=4.23175;SRR=35;TYPE=snp;technology.ILLUMINA=1;ANN=T|downstream_gene…	UAltfix	lncRNA:CR46122
chr3R	2216828	GATA	TATG	0	0	0	0	0	0	1	1	1	AB=0;ABP=0;AC=4;AF=0.363636;AN=11;AO=43;CIGAR=1X2M1X;DP=102;DPB=102;DPRA=2.2963;EPP=14.3727;EPPR=9.23028;GTI=0;LEN=4;MEANALT=1;MQM=57.6279;MQMR=60;NS=11;NUMALT=1;ODDS=4.82953;PAIRED=0.744186;PAIREDR=0.728814;PAO=0;PQA=0;PQR=0;PRO=0;QA=1707;QR=2369;RO=59;RPL=1;RPP=87.8997;RPPR=16.2968;RPR=42;RUN=1;SAF=30;SAP=17.6046;SAR=13;SRF=29;SRP=3.0471;SRR=30;TYPE=complex;technology.ILLUMINA=1;ANN=TATG|intron…	NAltfix	Myo81F
chr3R	2216845	AC	TA	0	0	0	0	0	0	1	1	1	AB=0;ABP=0;AC=4;AF=0.363636;AN=11;AO=55;CIGAR=2X;DP=113;DPB=113;DPRA=2.16;EPP=36.2141;EPPR=3.0484;GTI=0;LEN=2;MEANALT=1.1;MQM=58.1455;MQMR=60;NS=11;NUMALT=1;ODDS=12.0712;PAIRED=0.8;PAIREDR=0.719298;PAO=0;PQA=0;PQR=0;PRO=0;QA=2205;QR=2283;RO=57;RPL=39;RPP=23.8959;RPPR=118.251;RPR=16;RUN=1;SAF=32;SAP=6.20829;SAR=23;SRF=27;SRP=3.35316;SRR=30;TYPE=mnp;technology.ILLUMINA=1;ANN=TA|intron_variant|MODIF…	NAltfix	Myo81F
chr3R	2247409	C	T	0	0	0	1	1	1	NA	0	0	AB=0;ABP=0;AC=3;AF=0.333333;AN=9;AO=6;CIGAR=1X;DP=17;DPB=17;DPRA=2.6;EPP=4.45795;EPPR=7.94546;GTI=0;LEN=1;MEANALT=1;MQM=48.5;MQMR=52.5455;NS=9;NUMALT=1;ODDS=2.18645;PAIRED=1;PAIREDR=0.909091;PAO=0;PQA=0;PQR=0;PRO=0;QA=242;QR=419;RO=11;RPL=1;RPP=8.80089;RPPR=26.8965;RPR=5;RUN=1;SAF=5;SAP=8.80089;SAR=1;SRF=8;SRP=7.94546;SRR=3;TYPE=snp;technology.ILLUMINA=1;ANN=T|intron_variant|MODIFIER|FBgn0267431|…	EAltfix	Myo81F
chr3R	3625427	C	A	1	1	1	0	0	0	0	0	0	AB=0;ABP=0;AC=3;AF=0.272727;AN=11;AO=32;CIGAR=1X;DP=98;DPB=98;DPRA=1.50265;EPP=9.79615;EPPR=16.1707;GTI=0;LEN=1;MEANALT=1;MQM=57.8125;MQMR=60;NS=11;NUMALT=1;ODDS=17.7991;PAIRED=0.8125;PAIREDR=0.984848;PAO=0;PQA=0;PQR=0;PRO=0;QA=1260;QR=2614;RO=66;RPL=18;RPP=4.09604;RPPR=16.1707;RPR=14;RUN=1;SAF=15;SAP=3.28173;SAR=17;SRF=28;SRP=6.30041;SRR=38;TYPE=snp;technology.ILLUMINA=1;ANN=A|intron_variant|MOD…	UAltfix	Alg-2
chr3R	3625435	C	A	1	1	1	0	0	0	0	0	0	AB=0;ABP=0;AC=3;AF=0.272727;AN=11;AO=32;CIGAR=1X;DP=96;DPB=96;DPRA=1.53846;EPP=5.45321;EPPR=33.5466;GTI=0;LEN=1;MEANALT=1;MQM=57.8125;MQMR=60;NS=11;NUMALT=1;ODDS=17.3416;PAIRED=0.8125;PAIREDR=0.984375;PAO=0;PQA=0;PQR=0;PRO=0;QA=1283;QR=2586;RO=64;RPL=22;RPP=12.7819;RPPR=3.55317;RPR=10;RUN=1;SAF=15;SAP=3.28173;SAR=17;SRF=27;SRP=6.40323;SRR=37;TYPE=snp;technology.ILLUMINA=1;ANN=A|intron_variant|MOD…	UAltfix	Alg-2
chr3R	3625451	A	C	1	1	1	0	0	0	0	0	0	AB=0;ABP=0;AC=3;AF=0.272727;AN=11;AO=34;CIGAR=1X;DP=99;DPB=99;DPRA=1.77778;EPP=5.30951;EPPR=20.6827;GTI=0;LEN=1;MEANALT=1;MQM=55.1176;MQMR=60;NS=11;NUMALT=1;ODDS=25.1917;PAIRED=0.823529;PAIREDR=0.984615;PAO=0;PQA=0;PQR=0;PRO=0;QA=1360;QR=2551;RO=65;RPL=25;RPP=19.3602;RPPR=4.64726;RPR=9;RUN=1;SAF=15;SAP=4.03217;SAR=19;SRF=27;SRP=7.05258;SRR=38;TYPE=snp;technology.ILLUMINA=1;ANN=C|intron_variant|MO…	UAltfix	Alg-2
chr3R	3625464	GAAA	AAAG	1	1	1	0	0	0	0	0	0	AB=0;ABP=0;AC=3;AF=0.272727;AN=11;AO=29;CIGAR=1X2M1X;DP=98;DPB=98;DPRA=1.45299;EPP=3.08518;EPPR=6.81824;GTI=0;LEN=4;MEANALT=1;MQM=54.5517;MQMR=60;NS=11;NUMALT=1;ODDS=18.1889;PAIRED=0.793103;PAIREDR=0.985507;PAO=0;PQA=0;PQR=0;PRO=0;QA=1149;QR=2779;RO=69;RPL=22;RPP=19.8579;RPPR=22.6794;RPR=7;RUN=1;SAF=12;SAP=4.88226;SAR=17;SRF=30;SRP=5.55942;SRR=39;TYPE=complex;technology.ILLUMINA=1;ANN=AAAG|intron…	UAltfix	Alg-2
chr3R	3625483	A	G	1	1	1	0	0	0	0	0	0	AB=0;ABP=0;AC=3;AF=0.272727;AN=11;AO=26;CIGAR=1X;DP=91;DPB=91;DPRA=1.33333;EPP=6.01695;EPPR=3.84548;GTI=0;LEN=1;MEANALT=1;MQM=53.9231;MQMR=60;NS=11;NUMALT=1;ODDS=13.2034;PAIRED=0.769231;PAIREDR=0.984615;PAO=0;PQA=0;PQR=0;PRO=0;QA=1044;QR=2592;RO=65;RPL=21;RPP=24.391;RPPR=35.1147;RPR=5;RUN=1;SAF=9;SAP=8.35546;SAR=17;SRF=28;SRP=5.71629;SRR=37;TYPE=snp;technology.ILLUMINA=1;ANN=G|intron_variant|MODI…	UAltfix	Alg-2
chr3R	7363448	AGC	AGCACGGACCACAGGGTCCGC	1	1	1	0	0	0	NA	0	0	AB=0;ABP=0;AC=3;AF=0.3;AN=10;AO=29;CIGAR=1M18I2M;DP=55;DPB=241;DPRA=0;EPP=6.67934;EPPR=3.37221;GTI=0;LEN=18;MEANALT=1.2;MQM=60;MQMR=60;NS=10;NUMALT=1;ODDS=3.54223;PAIRED=1;PAIREDR=0.916667;PAO=0;PQA=0;PQR=0;PRO=0;QA=907;QR=968;RO=24;RPL=9;RPP=12.0706;RPPR=55.1256;RPR=20;RUN=1;SAF=6;SAP=24.6501;SAR=23;SRF=13;SRP=3.37221;SRR=11;TYPE=ins;technology.ILLUMINA=1;ANN=AGCACGGACCACAGGGTCCGC|conservative_i…	UAltfix	Mst84Dd
chr3R	7542356	A	G	1	1	NA	1	1	1	0	0	0	AB=0;ABP=0;AC=5;AF=0.555556;AN=9;AO=18;CIGAR=1X;DP=32;DPB=32;DPRA=1.1;EPP=3.49285;EPPR=3.0103;GTI=0;LEN=1;MEANALT=1;MQM=60;MQMR=60;NS=9;NUMALT=1;ODDS=6.40208;PAIRED=0.888889;PAIREDR=1;PAO=0;PQA=0;PQR=0;PRO=0;QA=716;QR=574;RO=14;RPL=8;RPP=3.49285;RPPR=33.4109;RPR=10;RUN=1;SAF=6;SAP=7.35324;SAR=12;SRF=7;SRP=3.0103;SRR=7;TYPE=snp;technology.ILLUMINA=1;ANN=G|upstream_gene_variant|MODIFIER|FBgn0015572…	NReffix	α-Est4
chr3R	10384893	C	T	1	1	1	0	0	0	0	0	0	AB=0;ABP=0;AC=3;AF=0.272727;AN=11;AO=55;CIGAR=1X;DP=150;DPB=150;DPRA=0;EPP=17.2631;EPPR=4.86177;GTI=0;LEN=1;MEANALT=1;MQM=56.4364;MQMR=55.5789;NS=11;NUMALT=1;ODDS=9.6488;PAIRED=1;PAIREDR=0.747368;PAO=0;PQA=0;PQR=0;PRO=0;QA=2165;QR=3718;RO=95;RPL=11;RPP=46.0055;RPPR=8.15326;RPR=44;RUN=1;SAF=40;SAP=27.6861;SAR=15;SRF=54;SRP=6.87324;SRR=41;TYPE=snp;technology.ILLUMINA=1;ANN=T|upstream_gene_variant|M…	UAltfix	cwo
chr3R	10799640	AT	GG	NA	1	1	1	NA	NA	0	0	NA	AB=0;ABP=0;AC=3;AF=0.6;AN=5;AO=6;CIGAR=2X;DP=9;DPB=9;DPRA=2.33333;EPP=16.0391;EPPR=0;GTI=1;LEN=2;MEANALT=1.33333;MQM=35.3333;MQMR=0;NS=5;NUMALT=1;ODDS=4.46799;PAIRED=1;PAIREDR=0;PAO=0;PQA=0;PQR=0;PRO=0;QA=239;QR=0;RO=0;RPL=0;RPP=16.0391;RPPR=0;RPR=6;RUN=1;SAF=6;SAP=16.0391;SAR=0;SRF=0;SRP=0;SRR=0;TYPE=complex;technology.ILLUMINA=1;ANN=GG|missense_variant|MODERATE|FBgn0037836|FBgn0037836|transcrip…	NReffix	CG14692
chr3R	12863311	TGGCA	TGGCATCCTGCCCGGCA	0	NA	NA	1	1	1	NA	1	1	AB=0;ABP=0;AC=6;AF=0.75;AN=8;AO=26;CIGAR=1M12I4M;DP=38;DPB=102.8;DPRA=1.21429;EPP=4.34659;EPPR=7.94546;GTI=1;LEN=12;MEANALT=1.14286;MQM=60;MQMR=57.8182;NS=8;NUMALT=1;ODDS=0.878792;PAIRED=1;PAIREDR=1;PAO=0;PQA=0;PQR=0;PRO=0;QA=864;QR=451;RO=11;RPL=10;RPP=6.01695;RPPR=26.8965;RPR=16;RUN=1;SAF=13;SAP=3.0103;SAR=13;SRF=3;SRP=7.94546;SRR=8;TYPE=ins;technology.ILLUMINA=1;ANN=TGGCATCCTGCCCGGCA|upstream_…	UReffix	CG10126
chr3R	13397091	G	A	1	1	1	1	1	1	0	0	0	AB=0;ABP=0;AC=7;AF=0.636364;AN=11;AO=109;CIGAR=1X;DP=185;DPB=185;DPRA=0;EPP=6.37708;EPPR=4.03889;GTI=0;LEN=1;MEANALT=1;MQM=42.4771;MQMR=59.0658;NS=11;NUMALT=1;ODDS=9.82988;PAIRED=0.541284;PAIREDR=0.868421;PAO=0;PQA=0;PQR=0;PRO=0;QA=4373;QR=3066;RO=76;RPL=45;RPP=10.2021;RPPR=5.8675;RPR=64;RUN=1;SAF=57;SAP=3.50834;SAR=52;SRF=38;SRP=3.0103;SRR=38;TYPE=snp;technology.ILLUMINA=1;ANN=A|synonymous_varia…	NReffix	CG14374
chr3R	13658824	GCCACCACCACCG	GCCACCACCACCACCG	NA	0	0	1	1	1	1	1	1	AB=0;ABP=0;AC=8;AF=0.8;AN=10;AO=55;CIGAR=1M3I12M;DP=60;DPB=73.3846;DPRA=7.25;EPP=9.68264;EPPR=0;GTI=1;LEN=3;MEANALT=1.25;MQM=60;MQMR=0;NS=10;NUMALT=1;ODDS=12.5972;PAIRED=1;PAIREDR=0;PAO=0;PQA=0;PQR=0;PRO=0;QA=1954;QR=0;RO=0;RPL=27;RPP=3.04978;RPPR=0;RPR=28;RUN=1;SAF=27;SAP=3.04978;SAR=28;SRF=0;SRP=0;SRR=0;TYPE=ins;technology.ILLUMINA=1;ANN=GCCACCACCACCACCG|conservative_inframe_insertion|MODERATE|…	UReffix	Hrb87F
chr3R	13953485	CATATATATTG	CATATATATATTG	NA	0	0	1	1	1	1	1	1	AB=0;ABP=0;AC=8;AF=0.8;AN=10;AO=25;CIGAR=1M2I10M;DP=30;DPB=34.5455;DPRA=3.5;EPP=10.0459;EPPR=0;GTI=1;LEN=2;MEANALT=1.375;MQM=50.56;MQMR=0;NS=10;NUMALT=1;ODDS=9.43641;PAIRED=0.96;PAIREDR=0;PAO=0;PQA=0;PQR=0;PRO=0;QA=881;QR=0;RO=0;RPL=0;RPP=57.2971;RPPR=0;RPR=25;RUN=1;SAF=17;SAP=10.0459;SAR=8;SRF=0;SRP=0;SRR=0;TYPE=ins;technology.ILLUMINA=1;ANN=CATATATATATTG|upstream_gene_variant|MODIFIER|FBgn00381…	UReffix	CG9926
chr3R	14064566	ACG	ACGAAAATTATGAGCAGTTTTCG	0	0	0	1	1	1	1	1	1	AB=0;ABP=0;AC=7;AF=0.7;AN=10;AO=39;CIGAR=1M20I2M;DP=62;DPB=328.667;DPRA=0;EPP=3.06598;EPPR=3.40511;GTI=1;LEN=20;MEANALT=1.1;MQM=60;MQMR=60;NS=10;NUMALT=1;ODDS=4.84642;PAIRED=1;PAIREDR=1;PAO=0;PQA=0;PQR=0;PRO=0;QA=1473;QR=883;RO=22;RPL=20;RPP=3.06598;RPPR=50.7827;RPR=19;RUN=1;SAF=23;SAP=5.73856;SAR=16;SRF=10;SRP=3.40511;SRR=12;TYPE=ins;technology.ILLUMINA=1;ANN=ACGAAAATTATGAGCAGTTTTCG|intron_varia…	UReffix	foxo
chr3R	16930859	AAAAACAT	AAAAACATTTGAAAACAT	NA	0	NA	NA	1	1	1	1	1	AB=0;ABP=0;AC=6;AF=0.75;AN=8;AO=15;CIGAR=1M10I7M;DP=23;DPB=44.25;DPRA=2.22222;EPP=4.31318;EPPR=4.45795;GTI=0;LEN=10;MEANALT=1.33333;MQM=60;MQMR=60;NS=8;NUMALT=1;ODDS=5.03639;PAIRED=1;PAIREDR=0.833333;PAO=0;PQA=0;PQR=0;PRO=0;QA=603;QR=245;RO=6;RPL=11;RPP=10.1038;RPPR=16.0391;RPR=4;RUN=1;SAF=6;SAP=4.31318;SAR=9;SRF=2;SRP=4.45795;SRR=4;TYPE=ins;technology.ILLUMINA=1;ANN=AAAAACATTTGAAAACAT|intron_var…	UReffix	Abd-B
chr3R	24721645	TGGGGGGGGGGGGCTGGGGCGGTA	TGGGGGGGGGGGGGCTGGGGCGGTA	1	1	1	0	0	NA	NA	1	1	AB=0;ABP=0;AC=6;AF=0.75;AN=8;AO=8;CIGAR=1M1I23M;DP=23;DPB=24.0417;DPRA=0.78;EPP=4.09604;EPPR=6.91895;GTI=0;LEN=1;MEANALT=1.8;MQM=60;MQMR=60;NS=8;NUMALT=1;ODDS=0.753003;PAIRED=1;PAIREDR=1;PAO=1;PQA=25;PQR=25;PRO=1;QA=265;QR=183;RO=5;RPL=3;RPP=4.09604;RPPR=6.91895;RPR=5;RUN=1;SAF=8;SAP=20.3821;SAR=0;SRF=5;SRP=13.8677;SRR=0;TYPE=ins;technology.ILLUMINA=1;ANN=TGGGGGGGGGGGGGCTGGGGCGGTA|upstream_gene_v…	EReffix	CG13630
chr3R	26273415	CAAATTATT	CATTCTATATTAAATTATT	NA	NA	1	NA	1	1	0	NA	0	AB=0;ABP=0;AC=3;AF=0.5;AN=6;AO=7;CIGAR=1M10I8M;DP=13;DPB=20.7778;DPRA=1.6;EPP=3.32051;EPPR=3.0103;GTI=1;LEN=10;MEANALT=1.33333;MQM=60;MQMR=40;NS=6;NUMALT=1;ODDS=1.49053;PAIRED=1;PAIREDR=1;PAO=0;PQA=0;PQR=0;PRO=0;QA=283;QR=164;RO=4;RPL=2;RPP=5.80219;RPPR=11.6962;RPR=5;RUN=1;SAF=6;SAP=10.7656;SAR=1;SRF=2;SRP=3.0103;SRR=2;TYPE=ins;technology.ILLUMINA=1;ANN=CATTCTATATTAAATTATT|intron_variant|MODIFIER…	NReffix	CG6154
chr3R	27096936	G	A	1	1	1	0	0	0	1	1	1	AB=0;ABP=0;AC=8;AF=0.727273;AN=11;AO=74;CIGAR=1X;DP=142;DPB=142;DPRA=0;EPP=7.23587;EPPR=5.05404;GTI=0;LEN=1;MEANALT=1;MQM=27.6622;MQMR=20.7059;NS=11;NUMALT=1;ODDS=1.03446;PAIRED=1;PAIREDR=1;PAO=0;PQA=0;PQR=0;PRO=0;QA=2945;QR=2461;RO=68;RPL=49;RPP=19.9126;RPPR=13.3567;RPR=25;RUN=1;SAF=30;SAP=8.76177;SAR=44;SRF=37;SRP=4.1599;SRR=31;TYPE=snp;technology.ILLUMINA=1;ANN=A|synonymous_variant|LOW|FBgn024…	EReffix	eater
chr3R	27096996	G	A	0	0	0	0	0	0	1	1	1	AB=0;ABP=0;AC=5;AF=0.454545;AN=11;AO=64;CIGAR=1X;DP=135;DPB=135;DPRA=4.4;EPP=22.5536;EPPR=11.8491;GTI=0;LEN=1;MEANALT=1;MQM=24.1094;MQMR=17.6901;NS=11;NUMALT=1;ODDS=2.53134;PAIRED=1;PAIREDR=1;PAO=0;PQA=0;PQR=0;PRO=0;QA=2553;QR=2710;RO=71;RPL=58;RPP=94.755;RPPR=49.5287;RPR=6;RUN=1;SAF=26;SAP=7.89611;SAR=38;SRF=48;SRP=22.1254;SRR=23;TYPE=snp;technology.ILLUMINA=1;ANN=A|synonymous_variant|LOW|FBgn02…	NAltfix	eater
chr3R	28495523	GAAAAAAAATCC	GAAAAAAATCC	0	0	NA	1	1	1	1	1	1	AB=0;ABP=0;AC=8;AF=0.8;AN=10;AO=75;CIGAR=1M1D10M;DP=80;DPB=73.5;DPRA=9.75;EPP=5.35549;EPPR=3.0103;GTI=1;LEN=1;MEANALT=1.375;MQM=60;MQMR=60;NS=10;NUMALT=1;ODDS=6.69984;PAIRED=1;PAIREDR=1;PAO=0;PQA=0;PQR=0;PRO=0;QA=2911;QR=69;RO=2;RPL=38;RPP=3.03925;RPPR=3.0103;RPR=37;RUN=1;SAF=45;SAP=9.52472;SAR=30;SRF=0;SRP=7.35324;SRR=2;TYPE=del;technology.ILLUMINA=1;ANN=GAAAAAAATCC|intron_variant|MODIFIER|FBgn0…	UReffix	Dhc98D
chr3R	28563673	AGGGGGGGGGGGGCTCA	AGGGGGGGGGGCTCA	NA	0	NA	1	1	1	1	1	1	AB=0;ABP=0;AC=7;AF=0.777778;AN=9;AO=22;CIGAR=1M2D14M;DP=30;DPB=27.4118;DPRA=1.42857;EPP=12.8806;EPPR=0;GTI=1;LEN=2;MEANALT=1.42857;MQM=60;MQMR=0;NS=9;NUMALT=1;ODDS=2.46633;PAIRED=0.954545;PAIREDR=0;PAO=1;PQA=25.6667;PQR=35.1667;PRO=1.5;QA=697;QR=0;RO=0;RPL=16;RPP=12.8806;RPPR=0;RPR=6;RUN=1;SAF=22;SAP=50.7827;SAR=0;SRF=0;SRP=0;SRR=0;TYPE=del;technology.ILLUMINA=1;ANN=AGGGGGGGGGGCTCA|intergenic_reg…	UReffix	mIF2
chr3R	30072516	GCG	GCGTCCTCCACG	0	0	0	1	1	1	1	1	1	AB=0;ABP=0;AC=8;AF=0.727273;AN=11;AO=47;CIGAR=1M9I2M;DP=61;DPB=202.667;DPRA=0;EPP=4.16534;EPPR=5.9056;GTI=1;LEN=9;MEANALT=1.09091;MQM=60;MQMR=60;NS=11;NUMALT=1;ODDS=2.66331;PAIRED=1;PAIREDR=1;PAO=0.5;PQA=20.5;PQR=20.5;PRO=0.5;QA=1613;QR=486;RO=12;RPL=2;RPP=88.4369;RPPR=29.068;RPR=45;RUN=1;SAF=24;SAP=3.0565;SAR=23;SRF=8;SRP=5.9056;SRR=4;TYPE=ins;technology.ILLUMINA=1;ANN=GCGTCCTCCACG|intron_varian…	UReffix	sima
chrX	1488014	CAAAAAAAAAAAAAAAACCCTT	CAAAAAAAAAAAAAAAAACCCTT	0	0	0	1	1	1	1	1	1	AB=0;ABP=0;AC=7;AF=0.636364;AN=11;AO=36;CIGAR=1M1I21M;DP=83;DPB=84.7273;DPRA=0;EPP=3.0103;EPPR=6.20364;GTI=1;LEN=1;MEANALT=3.27273;MQM=60;MQMR=60;NS=11;NUMALT=1;ODDS=0.923451;PAIRED=1;PAIREDR=1;PAO=0;PQA=0;PQR=0;PRO=0;QA=1209;QR=672;RO=17;RPL=13;RPP=9.04217;RPPR=3.13803;RPR=23;RUN=1;SAF=21;SAP=5.18177;SAR=15;SRF=7;SRP=4.1599;SRR=10;TYPE=ins;technology.ILLUMINA=1;ANN=CAAAAAAAAAAAAAAAAACCCTT|upstre…	UReffix	sta
chrX	1527398	ACCCCCCCCCCCTCCATCAT	ACCCCCCCCCCCCCCTCCATCAT	NA	0	0	0	NA	0	1	1	1	AB=0;ABP=0;AC=4;AF=0.5;AN=8;AO=7;CIGAR=1M3I19M;DP=20;DPB=26.85;DPRA=2.33333;EPP=5.80219;EPPR=5.18177;GTI=2;LEN=3;MEANALT=2.75;MQM=60;MQMR=60;NS=8;NUMALT=1;ODDS=0.921255;PAIRED=1;PAIREDR=1;PAO=4;PQA=131.5;PQR=99.5;PRO=3;QA=93;QR=39;RO=1;RPL=2;RPP=5.80219;RPPR=5.18177;RPR=5;RUN=1;SAF=0;SAP=18.2106;SAR=7;SRF=0;SRP=5.18177;SRR=1;TYPE=ins;technology.ILLUMINA=1;ANN=ACCCCCCCCCCCCCCTCCATCAT|intron_varian…	NAltfix	Mur2B
chrX	2671989	CAAAAAAAAAGCACT	CAAAAAAAAAAAAAAGCACT	NA	0	NA	NA	1	NA	1	1	1	AB=0;ABP=0;AC=5;AF=0.714286;AN=7;AO=6;CIGAR=1M5I14M;DP=11;DPB=14.6;DPRA=1.8;EPP=8.80089;EPPR=0;GTI=1;LEN=5;MEANALT=1.6;MQM=60;MQMR=0;NS=7;NUMALT=1;ODDS=7.32183;PAIRED=1;PAIREDR=0;PAO=0;PQA=0;PQR=0;PRO=0;QA=196;QR=0;RO=0;RPL=1;RPP=8.80089;RPPR=0;RPR=5;RUN=1;SAF=0;SAP=16.0391;SAR=6;SRF=0;SRP=0;SRR=0;TYPE=ins;technology.ILLUMINA=1;ANN=CAAAAAAAAAAAAAAGCACT|upstream_gene_variant|MODIFIER|FBgn0266707|F…	UReffix	lncRNA:CR45197
chrX	3236234	GGTGGATTCAAG	GGTGGATTCAAGTGGATTCAAG	NA	1	1	0	0	0	1	1	1	AB=0;ABP=0;AC=6;AF=0.6;AN=10;AO=20;CIGAR=1M10I11M;DP=42;DPB=62;DPRA=1.85;EPP=3.44459;EPPR=9.26925;GTI=1;LEN=10;MEANALT=1.5;MQM=60;MQMR=60;NS=10;NUMALT=1;ODDS=3.08801;PAIRED=0.95;PAIREDR=1;PAO=0;PQA=0;PQR=0;PRO=0;QA=683;QR=658;RO=17;RPL=7;RPP=6.91895;RPPR=39.9253;RPR=13;RUN=1;SAF=10;SAP=3.0103;SAR=10;SRF=5;SRP=9.26925;SRR=12;TYPE=ins;technology.ILLUMINA=1;ANN=GGTGGATTCAAGTGGATTCAAG|3_prime_UTR_var…	EReffix	CG14265
chrX	3353141	AGGGGGAGGGG	AGGGGGGAGG	NA	0	0	1	1	1	1	1	1	AB=0;ABP=0;AC=8;AF=0.8;AN=10;AO=23;CIGAR=6M1D1M1X2M;DP=36;DPB=34.3636;DPRA=2;EPP=24.253;EPPR=3.0103;GTI=1;LEN=10;MEANALT=1.875;MQM=60;MQMR=7;NS=10;NUMALT=1;ODDS=7.83859;PAIRED=1;PAIREDR=1;PAO=0.666667;PQA=0;PQR=0;PRO=0.666667;QA=822;QR=75;RO=2;RPL=13;RPP=3.86001;RPPR=7.35324;RPR=10;RUN=1;SAF=12;SAP=3.10471;SAR=11;SRF=1;SRP=3.0103;SRR=1;TYPE=complex;technology.ILLUMINA=1;ANN=GAGG|upstream_gene_var…	UReffix	lncRNA:CR44886
chrX	4013521	AGGGGGGGGGAGTGG	AGGGGGGGGGGAGTGG	0	0	0	1	1	1	1	1	1	AB=0;ABP=0;AC=7;AF=0.636364;AN=11;AO=34;CIGAR=1M1I14M;DP=47;DPB=50.2;DPRA=1.86667;EPP=9.39698;EPPR=3.25157;GTI=1;LEN=1;MEANALT=1.22222;MQM=60;MQMR=60;NS=11;NUMALT=1;ODDS=2.973;PAIRED=0.970588;PAIREDR=1;PAO=1.5;PQA=24;PQR=24;PRO=1.5;QA=1051;QR=345;RO=9;RPL=28;RPP=33.9218;RPPR=14.8328;RPR=6;RUN=1;SAF=14;SAP=5.30951;SAR=20;SRF=4;SRP=3.25157;SRR=5;TYPE=ins;technology.ILLUMINA=1;ANN=AGGGGGGGGGGAGTGG|i…	UReffix	lncRNA:CR43298
chrX	5035977	ACCCCCCCACAAT	ACCCCCCCCCCCACAAT	0	0	NA	1	1	1	1	1	1	AB=0;ABP=0;AC=8;AF=0.8;AN=10;AO=31;CIGAR=1M4I12M;DP=52;DPB=72.3077;DPRA=1.91667;EPP=3.08035;EPPR=0;GTI=1;LEN=4;MEANALT=2.5;MQM=60;MQMR=0;NS=10;NUMALT=1;ODDS=8.58812;PAIRED=1;PAIREDR=0;PAO=5;PQA=129;PQR=147;PRO=6;QA=864;QR=0;RO=0;RPL=11;RPP=8.68415;RPPR=0;RPR=20;RUN=1;SAF=8;SAP=18.771;SAR=23;SRF=0;SRP=0;SRR=0;TYPE=ins;technology.ILLUMINA=1;ANN=ACCCCCCCCCCCACAAT|intron_variant|MODIFIER|FBgn0266096|…	UReffix	lncRNA:CR44833
chrX	6418713	TTA	GTT	NA	NA	1	0	0	NA	1	NA	1	AB=0;ABP=0;AC=5;AF=0.714286;AN=7;AO=6;CIGAR=1X1M1X;DP=8;DPB=8;DPRA=1.2;EPP=4.45795;EPPR=3.0103;GTI=1;LEN=3;MEANALT=1;MQM=15;MQMR=20.5;NS=7;NUMALT=1;ODDS=1.61692;PAIRED=1;PAIREDR=1;PAO=0;PQA=0;PQR=0;PRO=0;QA=244;QR=76;RO=2;RPL=6;RPP=16.0391;RPPR=3.0103;RPR=0;RUN=1;SAF=4;SAP=4.45795;SAR=2;SRF=0;SRP=7.35324;SRR=2;TYPE=complex;technology.ILLUMINA=1;ANN=GTT|downstream_gene_variant|MODIFIER|FBgn0053668…	EReffix	CG33668
chrX	6428637	GAGGGGGGGGGGGGGGTCAA	GAGGGGGGGGGGGGGTCAA,GAGGGGGGGGGGGGTCAA	1	1	1	1	1	1	0	0	2	AB=0,0;ABP=0,0;AC=6,2;AF=0.545455,0.181818;AN=11;AO=26,17;CIGAR=2M1D17M,2M2D16M;DP=99;DPB=94.8;DPRA=0,2.7563;EPP=19.3799,3.13803;EPPR=36.0395;GTI=0;LEN=1,2;MEANALT=4.45455,5.42857;MQM=59.7692,58.8235;MQMR=60;NS=11;NUMALT=2;ODDS=1.14236;PAIRED=1,0.882353;PAIREDR=1;PAO=0,0;PQA=0,0;PQR=0;PRO=0;QA=855,556;QR=690;RO=19;RPL=0,0;RPP=59.4686,39.9253;RPPR=36.0395;RPR=26,17;RUN=1,1;SAF=20,8;SAP=19.3799,3.1…	NReffix	CG42340
chrX	6456665	AC	CT	1	1	NA	1	1	1	NA	NA	0	AB=0;ABP=0;AC=5;AF=0.714286;AN=7;AO=6;CIGAR=2X;DP=9;DPB=9;DPRA=1.4;EPP=3.0103;EPPR=0;GTI=1;LEN=2;MEANALT=1.2;MQM=60;MQMR=0;NS=7;NUMALT=1;ODDS=7.32183;PAIRED=1;PAIREDR=0;PAO=0;PQA=0;PQR=0;PRO=0;QA=226;QR=0;RO=0;RPL=0;RPP=16.0391;RPPR=0;RPR=6;RUN=1;SAF=3;SAP=3.0103;SAR=3;SRF=0;SRP=0;SRR=0;TYPE=complex;technology.ILLUMINA=1;ANN=CT|intron_variant|MODIFIER|FBgn0259242|FBgn0259242|transcript|FBtr033238…	NReffix	CG42340
chrX	7919166	TGA	TGAAAGTGAGGCCGA	0	0	0	1	1	1	1	1	1	AB=0;ABP=0;AC=8;AF=0.727273;AN=11;AO=76;CIGAR=1M12I2M;DP=118;DPB=430;DPRA=0;EPP=7.12467;EPPR=29.2851;GTI=0;LEN=12;MEANALT=1.18182;MQM=60;MQMR=60;NS=11;NUMALT=1;ODDS=6.52427;PAIRED=0.973684;PAIREDR=1;PAO=0;PQA=0;PQR=0;PRO=0;QA=2700;QR=1562;RO=40;RPL=55;RPP=36.0395;RPPR=89.8692;RPR=21;RUN=1;SAF=45;SAP=8.61041;SAR=31;SRF=9;SRP=29.2851;SRR=31;TYPE=ins;technology.ILLUMINA=1;ANN=TGAAAGTGAGGCCGA|splice_…	UReffix	hdm
chrX	8825707	T	A	NA	1	NA	1	1	1	NA	NA	0	AB=0;ABP=0;AC=4;AF=0.666667;AN=6;AO=6;CIGAR=1X;DP=10;DPB=10;DPRA=0.75;EPP=16.0391;EPPR=3.0103;GTI=0;LEN=1;MEANALT=1;MQM=60;MQMR=49;NS=6;NUMALT=1;ODDS=7.45565;PAIRED=1;PAIREDR=1;PAO=0;PQA=0;PQR=0;PRO=0;QA=238;QR=164;RO=4;RPL=6;RPP=16.0391;RPPR=11.6962;RPR=0;RUN=1;SAF=0;SAP=16.0391;SAR=6;SRF=2;SRP=3.0103;SRR=2;TYPE=snp;technology.ILLUMINA=1;ANN=A|intergenic_region|MODIFIER|FBgn0026411-FBgn0267097|F…	NReffix	LIM1
chrX	9046585	ATGAGTGAGT	ATGAGT	0	0	0	1	1	1	1	1	1	AB=0;ABP=0;AC=8;AF=0.727273;AN=11;AO=39;CIGAR=1M4D5M;DP=55;DPB=39.4;DPRA=0;EPP=12.42;EPPR=3.0103;GTI=0;LEN=4;MEANALT=1;MQM=60;MQMR=46;NS=11;NUMALT=1;ODDS=4.56292;PAIRED=0.974359;PAIREDR=1;PAO=0;PQA=0;PQR=0;PRO=0;QA=1351;QR=619;RO=16;RPL=18;RPP=3.51141;RPPR=37.7539;RPR=21;RUN=1;SAF=17;SAP=4.40227;SAR=22;SRF=8;SRP=3.0103;SRR=8;TYPE=del;technology.ILLUMINA=1;ANN=ATGAGT|intron_variant|MODIFIER|FBgn02…	UReffix	lncRNA:CR43836
chrX	9191187	GTTTTTTTTTTTTTTTATATTAAATTTTTAATTGTG	GTTTTTTTTTTTTTTTTATATTAAATTTTTAATTGTG	0	NA	0	1	1	1	0	0	0	AB=0;ABP=0;AC=3;AF=0.3;AN=10;AO=7;CIGAR=1M1I35M;DP=54;DPB=54.25;DPRA=0.954545;EPP=3.32051;EPPR=6.23461;GTI=1;LEN=1;MEANALT=2.5;MQM=60;MQMR=60;NS=10;NUMALT=1;ODDS=2.07175;PAIRED=0.857143;PAIREDR=1;PAO=0.333333;PQA=13.3333;PQR=13.3333;PRO=0.333333;QA=269;QR=1266;RO=33;RPL=3;RPP=3.32051;RPPR=4.65535;RPR=4;RUN=1;SAF=3;SAP=3.32051;SAR=4;SRF=15;SRP=3.60252;SRR=18;TYPE=ins;technology.ILLUMINA=1;ANN=GTTT…	EAltfix	FBgn0030097
chrX	10127807	TGC	TGCTCCGTGGCTCCCTGGCTCCCCGGC	0	0	0	1	1	1	1	1	1	AB=0;ABP=0;AC=7;AF=0.636364;AN=11;AO=32;CIGAR=1M24I2M;DP=55;DPB=327;DPRA=5.88889;EPP=3.28173;EPPR=5.8675;GTI=0;LEN=24;MEANALT=1.33333;MQM=60;MQMR=60;NS=11;NUMALT=1;ODDS=5.09778;PAIRED=1;PAIREDR=1;PAO=0;PQA=0;PQR=0;PRO=0;QA=1116;QR=747;RO=19;RPL=14;RPP=4.09604;RPPR=28.7251;RPR=18;RUN=1;SAF=15;SAP=3.28173;SAR=17;SRF=12;SRP=5.8675;SRR=7;TYPE=ins;technology.ILLUMINA=1;ANN=TGCTCCGTGGCTCCCTGGCTCCCCGGC|…	UReffix	RhoU
chrX	10444017	GCCCCCCCCCCAAAAAAAAAAAAAGAGAAACTC	GCCCCCAAAAAAAAAAAAAAAAAAGAGAAACTC	0	0	NA	1	1	1	1	1	1	AB=0;ABP=0;AC=7;AF=0.7;AN=10;AO=16;CIGAR=6M5X22M;DP=33;DPB=33.1515;DPRA=3.10714;EPP=3.55317;EPPR=0;GTI=2;LEN=5;MEANALT=2.71429;MQM=60;MQMR=0;NS=10;NUMALT=1;ODDS=8.48816;PAIRED=0.875;PAIREDR=0;PAO=2.5;PQA=81.5;PQR=81.5;PRO=2.5;QA=645;QR=0;RO=0;RPL=8;RPP=3.0103;RPPR=0;RPR=8;RUN=1;SAF=9;SAP=3.55317;SAR=7;SRF=0;SRP=0;SRR=0;TYPE=mnp;technology.ILLUMINA=1;ANN=GCCCCCAAAAAAAAAAAAAAAAAAGAGAAACTC|intron_va…	UReffix	CG32683
chrX	11665271	ATTTTCTTTA	ATTTCTTTTAATACTGTTAATA	NA	1	1	1	NA	1	0	NA	0	AB=0;ABP=0;AC=4;AF=0.571429;AN=7;AO=9;CIGAR=1M1D6M13I2M;DP=17;DPB=30.4;DPRA=0.84375;EPP=22.5536;EPPR=3.0103;GTI=0;LEN=22;MEANALT=1;MQM=60;MQMR=49;NS=7;NUMALT=1;ODDS=7.68793;PAIRED=1;PAIREDR=1;PAO=0.5;PQA=20.5;PQR=20.5;PRO=0.5;QA=303;QR=246;RO=6;RPL=1;RPP=14.8328;RPPR=4.45795;RPR=8;RUN=1;SAF=1;SAP=14.8328;SAR=8;SRF=3;SRP=3.0103;SRR=3;TYPE=complex;technology.ILLUMINA=1;ANN=CTTTTAATACTGTTAATA|intron…	NReffix	Ptp10D
chrX	12848891	AAT	AATATGTATATATATATAT	1	1	1	0	0	NA	0	0	NA	AB=0;ABP=0;AC=3;AF=0.428571;AN=7;AO=9;CIGAR=1M16I2M;DP=22;DPB=70;DPRA=1.05556;EPP=14.8328;EPPR=10.7656;GTI=0;LEN=16;MEANALT=1.5;MQM=60;MQMR=60;NS=7;NUMALT=1;ODDS=0;PAIRED=0.888889;PAIREDR=1;PAO=0;PQA=0;PQR=0;PRO=0;QA=295;QR=287;RO=7;RPL=6;RPP=5.18177;RPPR=18.2106;RPR=3;RUN=1;SAF=4;SAP=3.25157;SAR=5;SRF=1;SRP=10.7656;SRR=6;TYPE=ins;technology.ILLUMINA=1;ANN=AATATGTATATATATATAT|intron_variant|MODIF…	UAltfix	Pde9
chrX	13678271	ACCCCCCCCCCCCCCCCATAACCAT	ACCCCCCCCCCCCCATAACCAT	0	0	0	1	1	1	1	1	1	AB=0;ABP=0;AC=8;AF=0.727273;AN=11;AO=37;CIGAR=1M3D21M;DP=54;DPB=47.24;DPRA=3;EPP=12.9286;EPPR=0;GTI=2;LEN=3;MEANALT=2.375;MQM=60;MQMR=0;NS=11;NUMALT=1;ODDS=4.41378;PAIRED=0.945946;PAIREDR=0;PAO=2.33333;PQA=93;PQR=93;PRO=2.33333;QA=869;QR=0;RO=0;RPL=24;RPP=10.1116;RPPR=0;RPR=13;RUN=1;SAF=15;SAP=5.88603;SAR=22;SRF=0;SRP=0;SRR=0;TYPE=del;technology.ILLUMINA=1;ANN=ACCCCCCCCCCCCCATAACCAT|3_prime_UTR_v…	UReffix	CG12177
chrX	13794516	C	A	1	1	1	0	0	0	0	0	0	AB=0;ABP=0;AC=4;AF=0.363636;AN=11;AO=82;CIGAR=1X;DP=154;DPB=154;DPRA=0;EPP=8.20065;EPPR=3.13094;GTI=0;LEN=1;MEANALT=1;MQM=43.9756;MQMR=60;NS=11;NUMALT=1;ODDS=0.234123;PAIRED=0.792683;PAIREDR=1;PAO=0;PQA=0;PQR=0;PRO=0;QA=3248;QR=2899;RO=72;RPL=0;RPP=181.071;RPPR=4.09604;RPR=82;RUN=1;SAF=48;SAP=8.20065;SAR=34;SRF=32;SRP=4.9405;SRR=40;TYPE=snp;technology.ILLUMINA=1;ANN=A|upstream_gene_variant|MODIFI…	UAltfix	CG10993
chrX	14281874	T	C	0	0	0	1	1	1	0	0	0	AB=0;ABP=0;AC=4;AF=0.363636;AN=11;AO=14;CIGAR=1X;DP=27;DPB=27;DPRA=2.38095;EPP=3.0103;EPPR=3.17734;GTI=3;LEN=1;MEANALT=1;MQM=16.0714;MQMR=28.4615;NS=11;NUMALT=1;ODDS=0.979458;PAIRED=1;PAIREDR=0.923077;PAO=0;PQA=0;PQR=0;PRO=0;QA=558;QR=525;RO=13;RPL=14;RPP=33.4109;RPPR=31.2394;RPR=0;RUN=1;SAF=7;SAP=3.0103;SAR=7;SRF=6;SRP=3.17734;SRR=7;TYPE=snp;technology.ILLUMINA=1;ANN=C|synonymous_variant|LOW|FBg…	EAltfix	Muc12Ea
chrX	14504291	N	A	NA	0	0	1	NA	1	NA	1	1	AB=0;ABP=0;AC=6;AF=0.75;AN=8;AO=7;CIGAR=1X;DP=11;DPB=11;DPRA=0.583333;EPP=3.32051;EPPR=0;GTI=1;LEN=1;MEANALT=1;MQM=60;MQMR=0;NS=8;NUMALT=1;ODDS=7.4858;PAIRED=1;PAIREDR=0;PAO=0;PQA=0;PQR=0;PRO=0;QA=172;QR=0;RO=0;RPL=7;RPP=18.2106;RPPR=0;RPR=0;RUN=1;SAF=4;SAP=3.32051;SAR=3;SRF=0;SRP=0;SRR=0;TYPE=snp;technology.ILLUMINA=1;ANN=A|intergenic_region|MODIFIER|FBgn0030570-FBgn0264941|FBgn0030570-FBgn02649…	UReffix	CG12540
chrX	14824598	CATG	CATATG	0	NA	0	1	NA	1	1	NA	1	AB=0;ABP=0;AC=6;AF=0.75;AN=8;AO=11;CIGAR=1M2I3M;DP=14;DPB=19.5;DPRA=2;EPP=3.20771;EPPR=0;GTI=1;LEN=2;MEANALT=1.16667;MQM=60;MQMR=0;NS=8;NUMALT=1;ODDS=8.01993;PAIRED=1;PAIREDR=0;PAO=0;PQA=0;PQR=0;PRO=0;QA=400;QR=0;RO=0;RPL=5;RPP=3.20771;RPPR=0;RPR=6;RUN=1;SAF=2;SAP=12.6832;SAR=9;SRF=0;SRP=0;SRR=0;TYPE=ins;technology.ILLUMINA=1;ANN=CATATG|downstream_gene_variant|MODIFIER|FBgn0030581|FBgn0030581|tra…	UReffix	CG14408
chrX	15231335	ATA	TTA,ATACTTTA	NA	1	NA	0	0	0	2	2	1	AB=0,0;ABP=0,0;AC=4,2;AF=0.444444,0.222222;AN=9;AO=23,19;CIGAR=1X2M,1M5I2M;DP=52;DPB=83.6667;DPRA=2.19048,3.42857;EPP=10.6577,4.03889;EPPR=3.87889;GTI=0;LEN=1,5;MEANALT=1.85714,1.85714;MQM=60,60;MQMR=60;NS=9;NUMALT=2;ODDS=3.67236;PAIRED=1,1;PAIREDR=1;PAO=0,0;PQA=0,0;PQR=0;PRO=0;QA=943,689;QR=376;RO=10;RPL=0,5;RPP=52.9542,12.2676;RPPR=24.725;RPR=23,14;RUN=1,1;SAF=16,7;SAP=10.6577,5.8675;SAR=7,12;S…	EReffix	CG9101
chrX	16022708	C	G	0	NA	NA	1	1	1	NA	1	1	AB=0;ABP=0;AC=6;AF=0.75;AN=8;AO=12;CIGAR=1X;DP=16;DPB=16;DPRA=2.33333;EPP=5.9056;EPPR=5.18177;GTI=0;LEN=1;MEANALT=1;MQM=16.8333;MQMR=18.75;NS=8;NUMALT=1;ODDS=0.123431;PAIRED=1;PAIREDR=1;PAO=0;PQA=0;PQR=0;PRO=0;QA=466;QR=145;RO=4;RPL=6;RPP=3.0103;RPPR=3.0103;RPR=6;RUN=1;SAF=6;SAP=3.0103;SAR=6;SRF=3;SRP=5.18177;SRR=1;TYPE=snp;technology.ILLUMINA=1;ANN=G|missense_variant|MODERATE|FBgn0052580|FBgn005…	UReffix	Muc14A
chrX	16361896	C	A	1	1	1	0	0	0	0	0	0	AB=0;ABP=0;AC=3;AF=0.272727;AN=11;AO=28;CIGAR=1X;DP=79;DPB=79;DPRA=0;EPP=3.32051;EPPR=6.45911;GTI=0;LEN=1;MEANALT=1;MQM=48.2857;MQMR=59.6863;NS=11;NUMALT=1;ODDS=6.64568;PAIRED=0.785714;PAIREDR=0.980392;PAO=0;PQA=0;PQR=0;PRO=0;QA=1121;QR=2071;RO=51;RPL=13;RPP=3.32051;RPPR=10.206;RPR=15;RUN=1;SAF=10;SAP=7.97367;SAR=18;SRF=22;SRP=5.09662;SRR=29;TYPE=snp;technology.ILLUMINA=1;ANN=A|missense_variant|M…	UAltfix	nonA
chrX	16876704	AGGGGGGGGGAGGGGAAGCGGGCT	AGGGGGGGGGGAGGGGAAGCGGGCT	1	1	1	NA	1	1	NA	0	0	AB=0;ABP=0;AC=5;AF=0.625;AN=8;AO=12;CIGAR=1M1I23M;DP=18;DPB=18.625;DPRA=1.56;EPP=3.0103;EPPR=3.44459;GTI=0;LEN=1;MEANALT=1.2;MQM=60;MQMR=60;NS=8;NUMALT=1;ODDS=5.737;PAIRED=0.916667;PAIREDR=1;PAO=0.5;PQA=20.5;PQR=20.5;PRO=0.5;QA=426;QR=169;RO=5;RPL=6;RPP=3.0103;RPPR=13.8677;RPR=6;RUN=1;SAF=10;SAP=14.5915;SAR=2;SRF=2;SRP=3.44459;SRR=3;TYPE=ins;technology.ILLUMINA=1;ANN=AGGGGGGGGGGAGGGGAAGCGGGCT|ups…	NReffix	CG13003
chrX	17608811	CAT	CATGTATGGATTACAAT	0	NA	0	1	1	1	1	1	1	AB=0;ABP=0;AC=8;AF=0.8;AN=10;AO=26;CIGAR=1M14I2M;DP=39;DPB=165;DPRA=4.22222;EPP=6.01695;EPPR=7.94546;GTI=0;LEN=14;MEANALT=1.22222;MQM=60;MQMR=60;NS=10;NUMALT=1;ODDS=4.81039;PAIRED=1;PAIREDR=0.818182;PAO=0;PQA=0;PQR=0;PRO=0;QA=968;QR=438;RO=11;RPL=15;RPP=4.34659;RPPR=26.8965;RPR=11;RUN=1;SAF=11;SAP=4.34659;SAR=15;SRF=8;SRP=7.94546;SRR=3;TYPE=ins;technology.ILLUMINA=1;ANN=CATGTATGGATTACAAT|downstre…	UReffix	X11L
chrX	17763843	A	C	0	0	NA	NA	1	1	NA	1	1	AB=0;ABP=0;AC=5;AF=0.714286;AN=7;AO=6;CIGAR=1X;DP=11;DPB=11;DPRA=1.8;EPP=4.45795;EPPR=6.91895;GTI=0;LEN=1;MEANALT=1;MQM=60;MQMR=60;NS=7;NUMALT=1;ODDS=6.44494;PAIRED=1;PAIREDR=1;PAO=0;PQA=0;PQR=0;PRO=0;QA=143;QR=75;RO=5;RPL=4;RPP=4.45795;RPPR=13.8677;RPR=2;RUN=1;SAF=0;SAP=16.0391;SAR=6;SRF=4;SRP=6.91895;SRR=1;TYPE=snp;technology.ILLUMINA=1;ANN=C|upstream_gene_variant|MODIFIER|FBgn0024184|FBgn00241…	UReffix	unc-4
chrX	18363162	G	T	1	NA	NA	1	1	NA	0	0	0	AB=0;ABP=0;AC=3;AF=0.428571;AN=7;AO=8;CIGAR=1X;DP=28;DPB=28;DPRA=0.5625;EPP=3.0103;EPPR=3.0103;GTI=0;LEN=1;MEANALT=1;MQM=46.625;MQMR=48.35;NS=7;NUMALT=1;ODDS=4.92058;PAIRED=1;PAIREDR=1;PAO=0;PQA=0;PQR=0;PRO=0;QA=324;QR=820;RO=20;RPL=8;RPP=20.3821;RPPR=46.4397;RPR=0;RUN=1;SAF=4;SAP=3.0103;SAR=4;SRF=10;SRP=3.0103;SRR=10;TYPE=snp;technology.ILLUMINA=1;ANN=T|upstream_gene_variant|MODIFIER|FBgn0265784…	NReffix	CrebB
chrX	18363167	A	T	1	NA	NA	1	1	NA	0	0	0	AB=0;ABP=0;AC=3;AF=0.428571;AN=7;AO=8;CIGAR=1X;DP=28;DPB=28;DPRA=0.5625;EPP=3.0103;EPPR=3.0103;GTI=0;LEN=1;MEANALT=1;MQM=46.625;MQMR=48.35;NS=7;NUMALT=1;ODDS=4.88059;PAIRED=1;PAIREDR=1;PAO=0;PQA=0;PQR=0;PRO=0;QA=315;QR=820;RO=20;RPL=8;RPP=20.3821;RPPR=46.4397;RPR=0;RUN=1;SAF=4;SAP=3.0103;SAR=4;SRF=10;SRP=3.0103;SRR=10;TYPE=snp;technology.ILLUMINA=1;ANN=T|upstream_gene_variant|MODIFIER|FBgn0265784…	NReffix	CrebB
chrX	19775553	AGGGGGGGGGGGTTGTGTA	AGGGGGGGGGGTTGTGTA	NA	0	0	1	1	1	1	1	NA	AB=0;ABP=0;AC=5;AF=0.714286;AN=7;AO=13;CIGAR=1M1D17M;DP=19;DPB=18.7895;DPRA=3.4;EPP=4.51363;EPPR=5.18177;GTI=1;LEN=1;MEANALT=1.6;MQM=60;MQMR=60;NS=7;NUMALT=1;ODDS=8.40089;PAIRED=0.923077;PAIREDR=1;PAO=2;PQA=35;PQR=35;PRO=2;QA=476;QR=39;RO=1;RPL=8;RPP=4.51363;RPPR=5.18177;RPR=5;RUN=1;SAF=13;SAP=31.2394;SAR=0;SRF=1;SRP=5.18177;SRR=0;TYPE=del;technology.ILLUMINA=1;ANN=AGGGGGGGGGGTTGTGTA|downstream_g…	UReffix	CrebB
chrX	20141605	T	A	NA	1	1	1	1	NA	0	0	NA	AB=0;ABP=0;AC=4;AF=0.666667;AN=6;AO=7;CIGAR=1X;DP=15;DPB=15;DPRA=1;EPP=5.80219;EPPR=7.35324;GTI=0;LEN=1;MEANALT=1;MQM=30;MQMR=33;NS=6;NUMALT=1;ODDS=3.73646;PAIRED=1;PAIREDR=1;PAO=0;PQA=0;PQR=0;PRO=0;QA=279;QR=319;RO=8;RPL=4;RPP=3.32051;RPPR=7.35324;RPR=3;RUN=1;SAF=1;SAP=10.7656;SAR=6;SRF=0;SRP=20.3821;SRR=8;TYPE=snp;technology.ILLUMINA=1;ANN=A|downstream_gene_variant|MODIFIER|FBgn0031088|FBgn0031…	NReffix	CG15322
chrX	20141656	C	A	NA	0	0	0	0	NA	1	1	1	AB=0;ABP=0;AC=4;AF=0.5;AN=8;AO=10;CIGAR=1X;DP=17;DPB=17;DPRA=2.28571;EPP=24.725;EPPR=10.7656;GTI=0;LEN=1;MEANALT=1;MQM=30.6;MQMR=27.2857;NS=8;NUMALT=1;ODDS=1.92937;PAIRED=1;PAIREDR=1;PAO=0;PQA=0;PQR=0;PRO=0;QA=358;QR=283;RO=7;RPL=10;RPP=24.725;RPPR=18.2106;RPR=0;RUN=1;SAF=0;SAP=24.725;SAR=10;SRF=1;SRP=10.7656;SRR=6;TYPE=snp;technology.ILLUMINA=1;ANN=A|downstream_gene_variant|MODIFIER|FBgn0031088|…	NAltfix	CG15322
chrX	20763353	A	G	0	0	0	0	0	0	1	1	1	AB=0;ABP=0;AC=4;AF=0.363636;AN=11;AO=68;CIGAR=1X;DP=144;DPB=144;DPRA=0;EPP=3.52123;EPPR=3.03925;GTI=1;LEN=1;MEANALT=1.09091;MQM=38.0588;MQMR=60;NS=11;NUMALT=1;ODDS=0.00769682;PAIRED=0.602941;PAIREDR=1;PAO=0;PQA=0;PQR=0;PRO=0;QA=2651;QR=2942;RO=75;RPL=18;RPP=35.7101;RPPR=3.27088;RPR=50;RUN=1;SAF=36;SAP=3.52123;SAR=32;SRF=38;SRP=3.03925;SRR=37;TYPE=snp;technology.ILLUMINA=1;ANN=G|3_prime_UTR_varian…	NAltfix	shakB
chrX	21668584	T	C	0	0	0	1	1	1	0	0	0	AB=0;ABP=0;AC=4;AF=0.363636;AN=11;AO=26;CIGAR=1X;DP=70;DPB=70;DPRA=2.23333;EPP=15.0369;EPPR=6.16881;GTI=1;LEN=1;MEANALT=1;MQM=59.9615;MQMR=60;NS=11;NUMALT=1;ODDS=2.00948;PAIRED=0.846154;PAIREDR=0.931818;PAO=0;PQA=0;PQR=0;PRO=0;QA=957;QR=1703;RO=44;RPL=20;RPP=19.3799;RPPR=7.94546;RPR=6;RUN=1;SAF=3;SAP=36.4176;SAR=23;SRF=19;SRP=4.78696;SRR=25;TYPE=snp;technology.ILLUMINA=1;ANN=C|intron_variant|MODI…	EAltfix	lncRNA:flam
chrX	22054759	T	C	NA	0	0	0	0	0	1	1	1	AB=0;ABP=0;AC=5;AF=0.5;AN=10;AO=29;CIGAR=1X;DP=62;DPB=62;DPRA=0;EPP=3.68421;EPPR=4.65535;GTI=0;LEN=1;MEANALT=1;MQM=35.2759;MQMR=31.2424;NS=10;NUMALT=1;ODDS=2.01042;PAIRED=0.896552;PAIREDR=0.939394;PAO=0;PQA=0;PQR=0;PRO=0;QA=1143;QR=1283;RO=33;RPL=21;RPP=15.6647;RPPR=6.23461;RPR=8;RUN=1;SAF=9;SAP=12.0706;SAR=20;SRF=16;SRP=3.0761;SRR=17;TYPE=snp;technology.ILLUMINA=1;ANN=C|intergenic_region|MODIFIE…	NAltfix	lncRNA:flam
chrX	23103095	ATAGA	ATAGTAGA	0	0	0	0	NA	NA	1	1	1	AB=0;ABP=0;AC=5;AF=0.555556;AN=9;AO=8;CIGAR=1M3I4M;DP=14;DPB=19.4;DPRA=0.9;EPP=7.35324;EPPR=5.18177;GTI=0;LEN=3;MEANALT=1;MQM=40;MQMR=40;NS=9;NUMALT=1;ODDS=0.669532;PAIRED=1;PAIREDR=1;PAO=0;PQA=0;PQR=0;PRO=0;QA=277;QR=149;RO=4;RPL=6;RPP=7.35324;RPPR=5.18177;RPR=2;RUN=1;SAF=0;SAP=20.3821;SAR=8;SRF=0;SRP=11.6962;SRR=4;TYPE=ins;technology.ILLUMINA=1;ANN=ATAGTAGA|upstream_gene_variant|MODIFIER|FBgn02…	NAltfix	CR46425
chrX	23291120	T	C	0	0	0	1	1	1	1	1	1	AB=0;ABP=0;AC=8;AF=0.727273;AN=11;AO=114;CIGAR=1X;DP=170;DPB=170;DPRA=0;EPP=36.611;EPPR=4.40625;GTI=0;LEN=1;MEANALT=1;MQM=50.8684;MQMR=60;NS=11;NUMALT=1;ODDS=2.67646;PAIRED=0.72807;PAIREDR=1;PAO=0;PQA=0;PQR=0;PRO=0;QA=4414;QR=2213;RO=56;RPL=40;RPP=25.0298;RPPR=29.2231;RPR=74;RUN=1;SAF=72;SAP=20.1535;SAR=42;SRF=36;SRP=12.937;SRR=20;TYPE=snp;technology.ILLUMINA=1;ANN=C|upstream_gene_variant|MODIFIE…	UReffix	mir-10404-4

## Sheet: 2L.12230647
Chr	SNP	Ref	Alt	Gene	Annotation
chr2L	12230647	TAAAAAAAAAAAAAACGCAAAAAGT	TAAAAAAAAAAAAAAACGCAAAAAGT,TAAAAAAAAAAAAAAAACGCAAAAAGT	bru1	Intronic

## Sheet: 2L.12424343
Chr	SNP	Ref	Alt	Gene	Annotation
chr2L	12424343	TAT	TATACAT	vir1	upstream

## Sheet: 2L.17812028
Chr	SNP	Ref	Alt	Gene	Annotation
chr2L	17812028	T	C	CG42830	3' UTR

## Sheet: 2R.14193394
Chr	SNP	Ref	Alt	Gene	Annotation
chr2R	14193394	A	G	Sdb	missense

## Sheet: 2R.16854417
Chr	SNP	Ref	Alt	Gene	Annotation
chr2R	16854417	T	A	Fen1	missense

## Sheet: 3L.23654828-49
Chr	SNP	Ref	Alt	Gene	Annotation
chr3L	23654828	ACTGCC	TCTGTA	AGO3	intron
chr3L	23654849	ATTGACT	GTTGCCC	AGO3	intron

## Sheet: 3L.24895723
Chr	SNP	Ref	Alt	Gene	Annotation
chr3L	24895723	CATACCATTCAG	CG	scro	intergenic

## Sheet: 3R.100298
Chr	SNP	Ref	Alt	Gene	Annotation
chr3R	100298	TAAGCA	TAAGCT	Myo81F	alternative start

## Sheet: 3R.3625464
Chr	SNP	Ref	Alt	Gene	Annotation
chr3R	3625464	GAAA	AAAG	Alg-2	intronic

[truncated: 7 more sheets: 3R.10799640, 3R.14064566, 3R.27096936, X.16022708, X.16361896, Mtk SNPs, Predicted_Offtargets]
